# Supplementary material for: Weighted Single-Step Genome-Wide Association Study Identifies Candidate Genes for Carcass Traits and Primal Cut Yields in Hanwoo Cattle
Source: Animals (Basel). 2026 Jan 3;16(1):136. doi: 10.3390/ani16010136 (PMC12784828; doi:10.3390/ani16010136)
Supplement: Supplementary file 1 [file animals-16-00136-s001.zip]

Archive with 16 entries (16 files):
- Figure S1. Manhattan plots showing the proportion of genetic variance explained by 1.0 Mb windows for primal cut yields. gVar (%) represents the percentage of additive genetic variance explained by each genomic window.pdf
- Table S1. Explained genetic variance of SNPs within significant windows for CW.xlsx
- Table S10. Explained genetic variance of SNPs within significant windows for TRD.xlsx
- Table S11. Explained genetic variance of SNPs within significant windows for BRD.xlsx
- Table S12. Explained genetic variance of SNPs within significant windows for BSK.xlsx
- Table S13. Explained genetic variance of SNPs within significant windows for SK.xlsx
- Table S14. Explained genetic variance of SNPs within significant windows for RB.xlsx
- Table S15. Explained genetic variance of SNPs within significant windows for TPC.xlsx
- Table S2. Explained genetic variance of SNPs within significant windows for EMA.xlsx
- Table S3. Explained genetic variance of SNPs within significant windows for BF.xlsx
- Table S4. Explained genetic variance of SNPs within significant windows for MS.xlsx
- Table S5. Explained genetic variance of SNPs within significant windows for TLN.xlsx
- Table S6. Explained genetic variance of SNPs within significant windows for SLN.xlsx
- Table S7. Explained genetic variance of SNPs within significant windows for STLN.xlsx
- Table S8. Explained genetic variance of SNPs within significant windows for CHK.xlsx
- Table S9. Explained genetic variance of SNPs within significant windows for SLD.xlsx
