# Supplementary material for: Weighted Single-Step Genome-Wide Association Study Identifies Candidate Genes for Carcass Traits and Primal Cut Yields in Hanwoo Cattle
Source: Animals (Basel). 2026 Jan 3;16(1):136. doi: 10.3390/ani16010136 (PMC12784828; doi:10.3390/ani16010136)
Supplement: Supplementary file 1 [file animals-16-00136-s001.zip › Table S1. Explained genetic variance of SNPs within significant windows for CW.xlsx]

## Sheet: Sheet1
Table S1. Explained genetic variance of SNPs within significant windows for CW
Windows (Chr: Start position-end position)	SNP	Chr	Position	Explained genetic variance
4: 4651861-5637472	Hapmap38452-BTA-98747	4	4651861	1.2624
	rs384541759	4	4672800	1.2594
	ARS-BFGL-NGS-104060	4	4681609	0.3538
	BTA-98753-no-rs	4	4733002	0.3538
	ARS-BFGL-NGS-19875	4	4786841	0.3515
	ARS-BFGL-NGS-57716	4	4813314	0.3621
	ARS-BFGL-NGS-17279	4	4852662	0.3199
	rs207634587	4	4857909	0.3199
	ARS-BFGL-NGS-22774	4	4875456	0.2055
	ARS-BFGL-NGS-75685	4	4925664	0.1981
	rs209668596	4	4944431	0.1964
	rs209610590	4	4978316	0.1843
	ARS-BFGL-NGS-95980	4	5037129	0.1823
	ARS-BFGL-NGS-41865	4	5071701	0.1823
	ARS-BFGL-NGS-91047	4	5115112	0.2307
	ARS-BFGL-NGS-112260	4	5144252	0.2397
	ARS-BFGL-NGS-60734	4	5173632	0.2397
	rs110426896	4	5200856	0.2572
	Hapmap27594-BTA-141889	4	5212181	0.2263
	ARS-BFGL-NGS-36821	4	5304298	0.2263
	ARS-BFGL-NGS-26036	4	5345462	0.2254
	ARS-BFGL-NGS-23776	4	5395651	0.2254
	ARS-BFGL-NGS-96185	4	5422821	0.2254
	rs134300579	4	5437743	0.2254
	ARS-BFGL-NGS-5701	4	5505661	0.2074
	ARS-BFGL-NGS-55059	4	5545419	0.2076
	rs135056482	4	5582680	0.038
	4:5515252	4	5597590	0.0379
	Hapmap40914-BTA-122270	4	5604442	0.0333
	Hapmap34855-BES3_Contig373_1182	4	5631619	0.0333
	rs136361639	4	5637472	0.0333
6: 35375116-36374148	rs110156436	6	35375116	1.2418
	Hapmap32244-BTC-055807	6	35381936	1.2322
	Hapmap23877-BTA-143906	6	35404254	1.2322
	rs481440889	6	35413868	1.2365
	rs383031240	6	35464792	1.2364
	ARS-BFGL-NGS-94497	6	35469844	1.2363
	Hapmap59689-rs29020944	6	35504728	1.2363
	Hapmap32206-BTC-033823	6	35561016	1.2366
	Hapmap26838-BTC-033907	6	35640725	1.0389
	rs382953255	6	35655497	0.9609
	rs384116262	6	35711667	0.9608
	rs383499773	6	35741472	0.9607
	ARS-BFGL-NGS-110738	6	35825879	0.9483
	Hapmap24120-BTC-033936	6	35868374	0.9485
	Hapmap23183-BTC-033967	6	35897314	0.9486
	rs378988241	6	35919536	0.9574
	rs110053226	6	35950581	0.964
	UA-IFASA-6538	6	35972831	0.964
	rs379014009	6	35978634	0.964
	rs109529688	6	35992475	0.9639
	Hapmap48882-BTA-75976	6	36036595	0.9732
	rs380006580	6	36052273	0.983
	Hapmap26263-BTC-036885	6	36074911	0.9828
	rs110168983	6	36100054	0.8161
	Hapmap29925-BTC-036976	6	36100172	0.8156
	Hapmap33547-BTC-037046	6	36125455	0.6931
	rs110719646	6	36135029	0.6921
	Hapmap26264-BTC-037159	6	36157622	0.6913
	Hapmap23854-BTC-062412	6	36184467	0.6065
	Hapmap24324-BTC-062449	6	36205216	0.6066
	Hapmap33644-BTC-062485	6	36226965	0.6066
	rs110665146	6	36275233	0.6066
	Hapmap24039-BTC-031958	6	36277826	0.6058
	Hapmap25165-BTC-032007	6	36316317	0.6061
	rs135167080	6	36372098	0.6061
	Hapmap25417-BTC-036670	6	36374148	0.0016
6: 38063490-39030259	Hapmap27849-BTC-071108	6	38063490	1.0532
	rs379806476	6	38069662	1.0527
	Hapmap33339-BTC-071052	6	38089862	1.0527
	rs380615071	6	38094533	1.0069
	Hapmap24292-BTC-070983	6	38116481	1.0069
	rs382206336	6	38122903	0.8883
	rs380755414	6	38151270	0.8883
	Hapmap26618-BTC-070864	6	38157637	0.8882
	Hapmap27344-BTC-063259	6	38227779	0.8886
	ARS-BFGL-NGS-113801	6	38247802	0.8886
	rs378333420	6	38278657	0.8522
	Hapmap23923-BTC-066021	6	38281450	0.8521
	Hapmap32513-BTC-066089	6	38312868	0.8521
	Hapmap26842-BTC-035606	6	38375856	0.8522
	rs43458255	6	38413775	0.8569
	rs379383784	6	38443959	0.8603
	rs380599600	6	38519412	0.851
	rs384749847	6	38570744	0.8511
	rs43467074	6	38575762	0.8511
	Hapmap33742-BTC-041190	6	38599441	0.8509
	rs378321366	6	38602696	0.3216
	BTB-00260450	6	38621930	0.3216
	Hapmap43932-BTA-75850	6	38644939	0.3216
	Hapmap23971-BTC-035093	6	38714391	0.1425
	rs210279055	6	38736346	0.1425
	rs209966707	6	38761930	0.1425
	BTB-00250110	6	38789984	0.1425
	rs378729067	6	38816402	0.1424
	Hapmap23907-BTC-036006	6	38855070	0.1424
	Hapmap27299-BTC-035816	6	38879287	0.1418
	Hapmap28075-BTC-035688	6	38929469	0.0023
	Hapmap23924-BTC-070527	6	39030259	0.0023
14: 4858447-5851504	rs110746019	14	4858447	1.3858
	ARS-BFGL-BAC-18703	14	4878794	1.3579
	Hapmap27709-BTC-057052	14	4900374	1.3579
	Hapmap51646-BTA-86764	14	4925406	1.3606
	UA-IFASA-9107	14	4963598	1.3519
	Hapmap31968-BTC-056754	14	5014628	1.3042
	Hapmap30451-BTC-056740	14	5049355	1.2957
	Hapmap26591-BTC-056596	14	5084886	1.2957
	ARS-BFGL-BAC-10345	14	5105727	1.2957
	Hapmap23618-BTC-056528	14	5126350	1.2605
	Hapmap31643-BTC-056500	14	5143041	1.2605
	Hapmap32486-BTC-056478	14	5175739	1.2604
	UA-IFASA-6370	14	5222562	1.2287
	ARS-BFGL-NGS-95830	14	5268069	1.2596
	Hapmap30988-BTC-056315	14	5299013	0.4755
	ARS-BFGL-BAC-10172	14	5342658	1.0314
	ARS-BFGL-NGS-43719	14	5386856	1.0681
	Hapmap23915-BTC-050343	14	5428286	1.068
	Hapmap33459-BTC-069647	14	5457740	1.0664
	Hapmap23299-BTC-050306	14	5494149	1.0664
	UA-IFASA-4560	14	5526994	0.9066
	ARS-BFGL-NGS-112858	14	5560598	0.9066
	ARS-BFGL-BAC-10375	14	5587750	0.9066
	ARS-BFGL-BAC-1212	14	5614291	0.9115
	rs42217587	14	5638274	0.9115
	Hapmap24177-BTC-049968	14	5643250	0.9115
	Hapmap51078-BTA-87682	14	5668065	0.9115
	ARS-BFGL-NGS-55227	14	5689418	0.9116
	BTB-01056870	14	5746423	0.9132
	ARS-BFGL-NGS-113706	14	5749700	0.8585
	Hapmap32236-BTC-049785	14	5767050	0.8585
	Hapmap31941-BTC-049764	14	5791147	0.8522
	Hapmap26023-BTC-049737	14	5821914	0.4454
	UA-IFASA-6228	14	5831015	0.4453
	ARS-BFGL-BAC-20965	14	5851504	0.4593
14: 6113669-7105852	UA-IFASA-7408	14	6113669	1.3812
	Hapmap22665-BTC-070320	14	6138782	1.38
	UA-IFASA-7038	14	6193070	1.38
	Hapmap25718-BTC-048274	14	6253961	1.3788
	Hapmap32234-BTC-048199	14	6275383	1.2448
	Hapmap25435-BTC-048160	14	6303201	1.2447
	Hapmap26283-BTC-048098	14	6331758	0.9132
	Hapmap29792-BTC-071523	14	6361994	0.7754
	ARS-BFGL-BAC-11513	14	6388522	0.7661
	UA-IFASA-6647	14	6444552	0.8133
	Hapmap32948-BTC-047992	14	6475196	0.8133
	ARS-BFGL-NGS-102953	14	6503166	0.8136
	ARS-BFGL-BAC-12761	14	6526644	0.8101
	Hapmap24756-BTC-047876	14	6551787	0.8101
	Hapmap25716-BTC-047850	14	6574215	1.0166
	Hapmap25432-BTC-047805	14	6608605	1.0166
	Hapmap23799-BTC-047701	14	6680908	1.4838
	Hapmap31626-BTC-047671	14	6709403	1.4957
	Hapmap23912-BTC-047649	14	6736434	1.4957
	Hapmap32911-BTC-006027	14	6772901	1.4957
	ARS-BFGL-NGS-73096	14	6850780	1.5487
	ARS-BFGL-BAC-8730	14	6888268	1.5323
	ARS-BFGL-BAC-1020	14	6889656	1.5318
	ARS-BFGL-NGS-20781	14	6912869	1.5311
	ARS-BFGL-NGS-16109	14	6962216	1.4295
	Hapmap24518-BTC-062393	14	7024846	1.4311
	14:8068321	14	7029163	0.5865
	Hapmap31989-BTC-062364	14	7074051	0.5865
	Hapmap41162-BTA-115830	14	7105852	0.5863
14: 7568920-8551277	Hapmap30441-BTC-052405	14	7568920	1.7735
	Hapmap26030-BTC-052382	14	7589184	1.6629
	ARS-BFGL-NGS-85289	14	7626869	1.6629
	Hapmap31945-BTC-052169	14	7665948	1.0984
	Hapmap22724-BTC-001541	14	7698105	1.1146
	ARS-BFGL-NGS-78680	14	7757973	1.1173
	ARS-BFGL-NGS-19923	14	7818027	1.1173
	ARS-BFGL-NGS-76248	14	7846476	1.1173
	ARS-BFGL-NGS-29470	14	7917242	1.122
	ARS-BFGL-NGS-84397	14	7950987	1.122
	ARS-BFGL-NGS-110918	14	7972764	1.122
	ARS-BFGL-NGS-118604	14	8009426	1.122
	14:9086773	14	8052901	1.1185
	Hapmap30095-BTC-006664	14	8089344	1.2576
	ARS-BFGL-NGS-91421	14	8118119	1.2615
	UA-IFASA-5474	14	8150842	0.1406
	Hapmap36763-SCAFFOLD240007_5847	14	8179389	0.1406
	ARS-BFGL-NGS-11246	14	8215584	0.1423
	ARS-BFGL-NGS-12631	14	8244349	0.1452
	Hapmap53910-rs29021775	14	8266712	0.1452
	UA-IFASA-7842	14	8416607	0.1508
	Hapmap31565-BTC-007750	14	8441111	0.3901
	ARS-BFGL-BAC-20850	14	8486579	0.6099
	Hapmap30097-BTC-007678	14	8521970	0.61
	Hapmap31564-BTC-007633	14	8551277	0.61
14: 22527651-23498304	rs209201458	14	22527651	2.3485
	BTB-01417864	14	22564165	1.0061
	rs210355704	14	22566068	1.006
	rs207487600	14	22611068	0.511
	ARS-BFGL-NGS-110427	14	22671158	0.6676
	rs211204541	14	22677446	0.6687
	rs210090325	14	22688565	0.6541
	Hapmap59686-rs29020689	14	22710032	0.635
	rs42648867	14	22736667	0.6354
	ARS-BFGL-NGS-102351	14	22750647	0.631
	rs134315607	14	22775858	0.631
	BTB-01532239	14	22781305	0.6093
	rs42649781	14	22805657	0.5776
	BTB-01530778	14	22826091	0.5519
	rs210258477	14	22840845	0.5519
	BTB-01530788	14	22867321	0.4921
	rs42646659	14	22867326	0.492
	BTB-01530836	14	22916046	0.538
	BTB-00557585	14	22950339	0.5161
	BTB-00557532	14	22986080	0.4936
	rs381040469	14	23008508	0.4923
	Hapmap40120-BTA-34288	14	23110198	0.5316
	rs134495967	14	23176131	0.5316
	rs133516835	14	23185438	0.4986
	rs137279489	14	23214574	0.4942
	rs133832329	14	23244133	0.4011
	rs108949025	14	23278232	0.3968
	rs110092040	14	23297204	0.3967
	rs109231213	14	23326588	0.36
	rs133230814	14	23384445	0.3187
	Hapmap41234-BTA-34285	14	23430999	0.1828
	rs136826029	14	23451348	0.1828
	BTB-02056709	14	23498304	0.2676
19: 57749059-58730859	ARS-BFGL-NGS-39991	19	57749059	1.0627
	Hapmap46962-BTA-19170	19	57847912	0.2325
	rs211019890	19	57982638	0.1671
	ARS-BFGL-NGS-72084	19	57986053	0.167
	ARS-BFGL-NGS-22221	19	58026177	0.1661
	ARS-BFGL-NGS-94443	19	58053861	0.1562
	Hapmap30525-BTA-133378	19	58077958	0.1562
	ARS-BFGL-NGS-81636	19	58122919	0.1562
	ARS-BFGL-NGS-115272	19	58164187	0.1562
	ARS-BFGL-NGS-3781	19	58305590	0.1562
	ARS-BFGL-NGS-12380	19	58325850	0.1034
	ARS-BFGL-NGS-116479	19	58349547	0.1034
	ARS-BFGL-NGS-110654	19	58419808	0.1104
	ARS-BFGL-NGS-12196	19	58444997	0.1104
	rs378790737	19	58550258	0.111
	UA-IFASA-5934	19	58577431	0.1109
	UA-IFASA-8385	19	58706069	0.1109
	UA-IFASA-9045	19	58730859	0.0858
