# Supplementary material for: Weighted Single-Step Genome-Wide Association Study Identifies Candidate Genes for Carcass Traits and Primal Cut Yields in Hanwoo Cattle
Source: Animals (Basel). 2026 Jan 3;16(1):136. doi: 10.3390/ani16010136 (PMC12784828; doi:10.3390/ani16010136)
Supplement: Supplementary file 1 [file animals-16-00136-s001.zip › Table S10. Explained genetic variance of SNPs within significant windows for TRD.xlsx]

## Sheet: Sheet1
Table S10. Explained genetic variance of SNPs within significant windows for TRD
Windows (Chr: Start position-end position)	SNP	Chr	Position	Explained genetic variance
6: 105596054-106569893	BTA-77809-no-rs	6	105596054	1.5003
	ARS-BFGL-NGS-111937	6	105621427	0.212
	BTB-00280101	6	105650631	0.212
	ARS-BFGL-NGS-112381	6	105733825	0.1117
	ARS-BFGL-NGS-34635	6	105837894	0.1117
	BTB-00280987	6	105860748	0.112
	BTB-00280923	6	105886914	0.112
	Hapmap44204-BTA-117480	6	105942459	0.1082
	ARS-BFGL-NGS-117667	6	105973106	0.1082
	ARS-BFGL-NGS-69648	6	106019199	0.1082
	BTB-00280906	6	106054284	0.1175
	ARS-BFGL-NGS-116972	6	106074781	0.1078
	Hapmap33044-BTA-152162	6	106098938	0.1078
	ARS-BFGL-NGS-12667	6	106120007	0.1078
	ARS-BFGL-NGS-71548	6	106161251	0.1078
	Hapmap49832-BTA-103093	6	106245112	0.1078
	BTB-01169717	6	106268992	0.1079
	Hapmap51120-BTA-103089	6	106312210	0.1074
	ARS-BFGL-NGS-100426	6	106362746	0.1074
	BTA-103106-no-rs	6	106456132	0.1075
	BTA-103129-no-rs	6	106525043	0.0012
	ARS-BFGL-NGS-31030	6	106569893	0.0012
17: 55550228-56479267	Hapmap40426-BTA-41269	17	55550228	1.213
	BTB-00679635	17	55637257	1.1948
	Hapmap55600-rs29021810	17	55665541	1.2004
	Hapmap48323-BTA-41259	17	55729693	1.2003
	Hapmap48751-BTA-41232	17	55767778	1.1412
	Hapmap28182-BTA-16788	17	55817942	1.1323
	Hapmap43574-BTA-41267	17	55846306	1.1323
	BTB-01100978	17	55892881	1.1323
	rs41665918	17	55913761	1.1323
	BTA-25636-no-rs	17	55916308	1.1303
	ARS-BFGL-NGS-21538	17	56009167	1.0943
	Hapmap38210-BTA-25613	17	56036283	1.0943
	ARS-BFGL-NGS-34592	17	56072424	1.1065
	ARS-BFGL-NGS-24692	17	56125832	1.1065
	Hapmap59412-ss46526180	17	56157323	1.1065
	BTA-25627-no-rs	17	56189934	1.1065
	Hapmap36184-SCAFFOLD281013_11223	17	56222649	1.1065
	BTA-25628-no-rs	17	56248737	1.1065
	ARS-BFGL-NGS-37449	17	56349225	0.0252
	Hapmap59353-rs29024188	17	56431831	0.0252
	ARS-BFGL-NGS-54784	17	56479267	0.0252
