# Supplementary material for: Weighted Single-Step Genome-Wide Association Study Identifies Candidate Genes for Carcass Traits and Primal Cut Yields in Hanwoo Cattle
Source: Animals (Basel). 2026 Jan 3;16(1):136. doi: 10.3390/ani16010136 (PMC12784828; doi:10.3390/ani16010136)
Supplement: Supplementary file 1 [file animals-16-00136-s001.zip › Table S12. Explained genetic variance of SNPs within significant windows for BSK.xlsx]

## Sheet: Sheet1
Table S12. Explained genetic variance of SNPs within significant windows for BSK
Windows (Chr: Start position-end position)	SNP	Chr	Position	Explained genetic variance
4: 20178396-21153901	BTA-38554-no-rs	4	20178396	1.6799
	BTA-38557-no-rs	4	20205649	1.6799
	BTA-93539-no-rs	4	20303118	1.6799
	Hapmap51522-BTA-93536	4	20329251	1.6663
	ARS-BFGL-NGS-110874	4	20372464	1.6664
	ARS-BFGL-NGS-97488	4	20405351	1.4578
	BTA-93538-no-rs	4	20430208	1.4582
	ARS-BFGL-NGS-25363	4	20477053	0.0393
	BTB-00224778	4	20500429	0.022
	BTA-72096-no-rs	4	20530946	0.022
	BTA-72072-no-rs	4	20551974	0.022
	BTB-00167579	4	20607846	0.022
	UA-IFASA-5600	4	20637561	0.022
	ARS-USMARC-Parent-AY842475-rs29002127	4	20652215	0.022
	BTB-00167503	4	20672262	0.022
	Hapmap50078-BTA-71995	4	20698466	0.022
	ARS-BFGL-NGS-60801	4	20730245	0.022
	BTB-00167820	4	20753698	0.022
	Hapmap26962-BTA-141949	4	20802748	0.022
	Hapmap39092-BTA-72158	4	20826819	0.0218
	BTB-00168235	4	20862531	0.0218
	BTB-00168310	4	20891559	0.0217
	BTA-72234-no-rs	4	20924989	0.0217
	BTA-72259-no-rs	4	20974731	0.0217
	Hapmap61033-rs29022501	4	21023255	0.0217
	ARS-BFGL-NGS-111862	4	21062141	0.0217
	BTA-72397-no-rs	4	21106635	0.0217
	ARS-BFGL-NGS-117041	4	21130092	0.0217
	BTB-00168676	4	21153901	0
4: 38073208-39056475	BTB-00178261	4	38073208	1.2056
	Hapmap58943-rs29011657	4	38112230	1.2008
	BTB-00178304	4	38150074	1.2008
	BTA-70238-no-rs	4	38301044	1.2007
	BTA-70243-no-rs	4	38363077	1.2007
	ARS-BFGL-NGS-119322	4	38387402	1.201
	BTA-70244-no-rs	4	38467787	1.201
	Hapmap33665-BTA-142069	4	38495028	1.2008
	Hapmap46435-BTA-70245	4	38577586	1.1768
	UA-IFASA-6877	4	38631379	1.1675
	BTB-00178603	4	38654540	1.1675
	BTB-00484017	4	38720958	1.1691
	rs42716287	4	38810604	0.0146
	BTB-01885061	4	38854540	0.0146
	Hapmap24263-BTA-161141	4	38933568	0.0146
	ARS-BFGL-NGS-115775	4	39023860	0.0146
	BTB-01308664	4	39056475	0.0134
19: 7333959-8330405	ARS-BFGL-NGS-10718	19	7333959	1.3241
	UA-IFASA-9259	19	7414082	0.7276
	ARS-BFGL-NGS-30808	19	7459409	0.6327
	UA-IFASA-7951	19	7507278	0.6327
	ARS-BFGL-NGS-87368	19	7539293	0.6317
	ARS-BFGL-NGS-5432	19	7610664	0.6317
	ARS-BFGL-NGS-53296	19	7652982	0.6317
	ARS-BFGL-NGS-14867	19	7717717	0.5927
	ARS-BFGL-NGS-114974	19	7822584	0.5922
	Hapmap57074-ss46526213	19	7846642	0.5922
	BTB-01423279	19	7874366	0.5922
	UA-IFASA-7338	19	7971270	0.5913
	ARS-BFGL-NGS-35514	19	7987238	0.5913
	ARS-BFGL-NGS-102977	19	8012167	0.5913
	BTB-00736933	19	8051826	0.5913
	ARS-BFGL-NGS-78058	19	8078334	0.5913
	Hapmap41149-BTA-109052	19	8105506	0.5893
	ARS-BFGL-NGS-97639	19	8253738	0.5896
	ARS-USMARC-Parent-DQ888311-rs29017313	19	8274910	0.5843
	ARS-BFGL-NGS-78571	19	8297540	0.5842
	Hapmap40989-BTA-45649	19	8330405	0.5842
28: 8335787-9215236	ARS-BFGL-NGS-11490	28	8335787	1.5201
	ARS-BFGL-NGS-105477	28	8361211	1.5201
	ARS-BFGL-NGS-103007	28	8382369	1.5197
	Hapmap49252-BTA-64616	28	8433414	1.5199
	ARS-BFGL-NGS-79829	28	8457298	1.5189
	Hapmap38171-BTA-64624	28	8531998	1.5189
	ARS-BFGL-NGS-106080	28	8554468	1.518
	Hapmap49253-BTA-64631	28	8588188	1.4415
	ARS-BFGL-NGS-36712	28	8625016	1.4415
	rs109150695	28	8642516	1.4415
	ARS-BFGL-NGS-34904	28	8649251	1.4415
	ARS-BFGL-NGS-22537	28	8675372	1.4415
	ARS-BFGL-NGS-36783	28	8714147	1.4415
	28:8786440	28	8742124	1.4421
	ARS-BFGL-NGS-64272	28	8791826	1.4421
	ARS-BFGL-NGS-117366	28	8843955	1.442
	ARS-BFGL-NGS-114215	28	9052050	1.4282
	ARS-BFGL-NGS-75540	28	9083228	1.4155
	ARS-BFGL-NGS-42296	28	9126862	0
	Hapmap29954-BTA-108390	28	9177323	0
	Hapmap41322-BTA-64648	28	9215236	0.0004
29: 30172208-31149650	rs208123905	29	30172208	1.2561
	BTA-65463-no-rs	29	30188256	1.256
	ARS-BFGL-NGS-68193	29	30209284	1.256
	UA-IFASA-7516	29	30292622	1.256
	ARS-BFGL-NGS-71223	29	30332413	1.2521
	UA-IFASA-8605	29	30366477	1.2506
	ARS-BFGL-NGS-75664	29	30445616	1.2506
	ARS-BFGL-NGS-106865	29	30489650	1.2506
	ARS-BFGL-NGS-98534	29	30519569	1.2506
	BTB-01520084	29	30587610	1.2506
	Hapmap50431-BTA-65530	29	30726433	1.2506
	BTB-01022586	29	30814697	1.2506
	UA-IFASA-7587	29	30869036	1.2504
	Hapmap43323-BTA-65505	29	30948562	0.9448
	UA-IFASA-6804	29	31008605	0.9448
	rs42984769	29	31008636	0.9448
	BTB-01590086	29	31048046	0.9448
	Hapmap51676-BTA-10760	29	31102508	0.9448
	ARS-BFGL-NGS-92070	29	31128078	0.0108
	Hapmap46626-BTA-65446	29	31149650	0.0108
