# Supplementary material for: Weighted Single-Step Genome-Wide Association Study Identifies Candidate Genes for Carcass Traits and Primal Cut Yields in Hanwoo Cattle
Source: Animals (Basel). 2026 Jan 3;16(1):136. doi: 10.3390/ani16010136 (PMC12784828; doi:10.3390/ani16010136)
Supplement: Supplementary file 1 [file animals-16-00136-s001.zip › Table S14. Explained genetic variance of SNPs within significant windows for RB.xlsx]

## Sheet: Sheet1
Table S14. Explained genetic variance of SNPs within significant windows for RB
Windows (Chr: Start position-end position)	SNP	Chr	Position	Explained genetic variance
2: 131944866-132933489	ARS-BFGL-NGS-118497	2	131944866	1.4468
	ARS-BFGL-NGS-60038	2	131987746	1.4389
	rs109198165	2	132040219	1.4389
	ARS-BFGL-NGS-108583	2	132052974	1.4389
	ARS-BFGL-NGS-100214	2	132206557	1.4389
	BTB-00687950	2	132233432	1.4389
	ARS-BFGL-NGS-39303	2	132306153	1.4391
	ARS-BFGL-NGS-67648	2	132351992	1.4391
	ARS-BFGL-NGS-10870	2	132406460	1.4403
	BTB-01734946	2	132430764	1.4378
	ARS-BFGL-NGS-116376	2	132461492	1.4371
	ARS-BFGL-NGS-110442	2	132497778	0.8179
	ARS-BFGL-NGS-89509	2	132630596	0.8139
	ARS-BFGL-NGS-113511	2	132655500	0.7987
	ARS-BFGL-NGS-39399	2	132676986	0.7987
	ARS-BFGL-NGS-55823	2	132716441	0.8053
	ARS-BFGL-NGS-8557	2	132767304	0.8041
	ARS-BFGL-NGS-22876	2	132818872	0.798
	ARS-BFGL-NGS-32991	2	132917176	0.1729
	2:133521170	2	132933489	0.1729
4: 20303118-21278900	BTA-93539-no-rs	4	20303118	2.2828
	Hapmap51522-BTA-93536	4	20329251	2.1265
	ARS-BFGL-NGS-110874	4	20372464	2.1265
	ARS-BFGL-NGS-97488	4	20405351	1.7399
	BTA-93538-no-rs	4	20430208	1.7402
	ARS-BFGL-NGS-25363	4	20477053	0.0316
	BTB-00224778	4	20500429	0.0077
	BTA-72096-no-rs	4	20530946	0.0077
	BTA-72072-no-rs	4	20551974	0.0077
	BTB-00167579	4	20607846	0.0077
	UA-IFASA-5600	4	20637561	0.0077
	ARS-USMARC-Parent-AY842475-rs29002127	4	20652215	0.0077
	BTB-00167503	4	20672262	0.0076
	Hapmap50078-BTA-71995	4	20698466	0.0076
	ARS-BFGL-NGS-60801	4	20730245	0.0076
	BTB-00167820	4	20753698	0.0076
	Hapmap26962-BTA-141949	4	20802748	0.0076
	Hapmap39092-BTA-72158	4	20826819	0.0074
	BTB-00168235	4	20862531	0.0074
	BTB-00168310	4	20891559	0.0073
	BTA-72234-no-rs	4	20924989	0.0073
	BTA-72259-no-rs	4	20974731	0.0071
	Hapmap61033-rs29022501	4	21023255	0.0069
	ARS-BFGL-NGS-111862	4	21062141	0.0069
	BTA-72397-no-rs	4	21106635	0.0069
	ARS-BFGL-NGS-117041	4	21130092	0.0069
	BTB-00168676	4	21153901	0
	ARS-BFGL-NGS-40177	4	21223292	0
	BTB-00168895	4	21255897	0
	BTA-72487-no-rs	4	21278900	0
8: 45672590-46647356	ARS-BFGL-NGS-113176	8	45672590	2.0801
	ARS-BFGL-NGS-28838	8	45735954	2.076
	BTA-28204-no-rs	8	45756130	2.076
	ARS-BFGL-NGS-82736	8	45792230	2.076
	Hapmap31524-BTA-163487	8	45868536	2.0763
	ARS-BFGL-NGS-114212	8	45953160	2.0763
	ARS-BFGL-NGS-99602	8	45985343	2.0763
	ARS-BFGL-NGS-2224	8	46013064	2.0763
	BTB-01535731	8	46083839	2.0763
	BTB-01535659	8	46180230	2.0763
	Hapmap25854-BTA-149442	8	46531427	2.0772
	UA-IFASA-1863	8	46581674	0.0002
	BTB-01126961	8	46610055	0.0002
	ARS-BFGL-NGS-114581	8	46647356	0.0002
13: 25269906-26255077	Hapmap32792-BTA-128187	13	25269906	1.0666
	BTA-31894-no-rs	13	25323926	0.2003
	ARS-USMARC-Parent-EF034081-rs29009668	13	25335505	0.2003
	Hapmap36338-SCAFFOLD140080_5028	13	25360375	0.2003
	ARS-BFGL-NGS-15471	13	25381825	0.2003
	ARS-BFGL-NGS-66330	13	25439850	0.2002
	ARS-BFGL-NGS-20934	13	25462587	0.2005
	Hapmap25007-BTA-109433	13	25491764	0.2005
	ARS-BFGL-NGS-92202	13	25548218	0.0004
	ARS-BFGL-NGS-41845	13	25715207	0.0004
	ARS-BFGL-NGS-113966	13	25757315	0.0003
	ARS-BFGL-NGS-35376	13	25911339	0.0003
	BTA-31976-no-rs	13	26030778	0.0003
	Hapmap39018-BTA-31978	13	26101077	0.0003
	Hapmap41828-BTA-31980	13	26135433	0.0003
	BTA-31991-no-rs	13	26176809	0.0003
	ARS-BFGL-NGS-111594	13	26227491	0
	ARS-BFGL-NGS-36122	13	26255077	0
14: 14041208-14948009	BTB-01109852	14	14041208	1.2299
	BTB-01109980	14	14072969	1.2299
	BTB-01110022	14	14108085	1.2276
	BTA-85430-no-rs	14	14135495	1.2276
	rs42266800	14	14151948	1.2276
	ARS-BFGL-NGS-55359	14	14168274	1.2276
	rs42267133	14	14184804	1.2276
	UA-IFASA-5902	14	14234844	1.2276
	rs109067836	14	14241068	1.2276
	Hapmap26696-BTA-147023	14	14272084	1.2263
	BTB-01110396	14	14314815	1.2263
	ARS-BFGL-NGS-116053	14	14352768	1.2263
	BTB-01110425	14	14397837	1.2263
	ARS-BFGL-NGS-108913	14	14442808	0.8321
	BTB-01544572	14	14479361	0.8319
	ARS-BFGL-NGS-64738	14	14515414	0.8289
	rs208425471	14	14544473	0.8291
	rs42664070	14	14557373	0.8291
	ARS-BFGL-NGS-21534	14	14560727	0.8253
	rs109365897	14	14611563	0.0006
	ARS-BFGL-NGS-33755	14	14611787	0.0006
	rs209532346	14	14638558	0.0005
	ARS-BFGL-NGS-101433	14	14650790	0.0006
	ARS-BFGL-NGS-117354	14	14671183	0.0396
	ARS-BFGL-NGS-37911	14	14812773	0.0412
	BTA-122374-no-rs	14	14858490	0.0414
	ARS-BFGL-NGS-63270	14	14904200	0.0423
	ARS-BFGL-NGS-549	14	14948009	0.0423
16: 71087377-72025137	ARS-BFGL-NGS-3559	16	71087377	1.1696
	ARS-BFGL-NGS-118515	16	71122844	1.1686
	ARS-BFGL-NGS-35979	16	71172629	0.0002
	BTB-01724000	16	71249573	0.0002
	BTB-00660315	16	71328220	0.0002
	BTB-00660359	16	71350551	0.0002
	ARS-BFGL-NGS-110639	16	71389983	0.0002
	BTA-108613-no-rs	16	71410496	0.0011
	Hapmap47493-BTA-108616	16	71434432	0.0011
	ARS-BFGL-NGS-36241	16	71463111	0.0011
	BTA-40059-no-rs	16	71527211	0.0011
	Hapmap59098-rs29024870	16	71555254	0.0011
	BTB-00660594	16	71588287	0.0011
	Hapmap50350-BTA-40067	16	71629569	0.0011
	ARS-BFGL-NGS-11990	16	71741467	0.0028
	BTB-00660988	16	71814761	0.0028
	rs208310430	16	71820848	0.0028
	ARS-BFGL-NGS-84624	16	71904917	0.0028
	BTA-39866-no-rs	16	71924936	0.0028
	Hapmap47939-BTA-39867	16	71942531	0.0028
	ARS-BFGL-NGS-64329	16	71977141	0.0028
	Hapmap55487-rs29023215	16	72000010	0.0028
	rs41818875	16	72007747	0.0028
	ARS-BFGL-NGS-106233	16	72025137	0.0028
17: 49946370-50928493	Hapmap42354-BTA-89491	17	49946370	1.664
	ARS-BFGL-NGS-9438	17	50007078	1.6638
	ARS-BFGL-NGS-85209	17	50066425	1.6638
	ARS-BFGL-NGS-5866	17	50156251	1.6637
	ARS-BFGL-NGS-96193	17	50206433	1.6637
	ARS-BFGL-NGS-96931	17	50247115	1.6636
	BTA-09374-rs29025536	17	50288468	1.6637
	ARS-BFGL-NGS-119434	17	50321814	1.6637
	ARS-BFGL-NGS-99210	17	50485602	1.6635
	ARS-BFGL-NGS-13988	17	50522879	1.6638
	rs381087616	17	50628634	1.6638
	Hapmap52863-rs29024498	17	50707074	1.6629
	ARS-BFGL-NGS-90228	17	50767503	1.6633
	ARS-BFGL-NGS-115019	17	50813827	1.6633
	BTA-41066-no-rs	17	50844921	1.6633
	ARS-BFGL-NGS-39854	17	50928493	1.6633
17: 56650944-57610601	ARS-BFGL-NGS-116969	17	56650944	1.031
	Hapmap43749-BTA-104425	17	56710101	1.031
	ARS-BFGL-NGS-111375	17	56748517	1.031
	ARS-BFGL-NGS-55560	17	56787411	0.9215
	ARS-BFGL-NGS-788	17	56834673	0.3453
	BTB-00679975	17	56865054	0.3453
	BTB-00680005	17	56943444	0.3453
	BTB-00680019	17	56987958	0.3453
	ARS-BFGL-NGS-17239	17	57067440	0.3453
	BTB-00680057	17	57104498	0.1628
	Hapmap60554-rs29024448	17	57194642	0.1628
	ARS-BFGL-NGS-2226	17	57238836	0.1621
	Hapmap33827-BES10_Contig357_1268	17	57286345	0.1621
	Hapmap50684-BTA-41345	17	57311860	0.1621
	BTB-00680348	17	57375842	0.2398
	BTB-00680449	17	57413077	0.2181
	ARS-BFGL-NGS-88479	17	57469943	0.2181
	ARS-BFGL-NGS-112404	17	57495561	0.185
	ARS-BFGL-NGS-116162	17	57562662	0.1849
	Hapmap47197-BTA-121099	17	57610601	0.3343
19: 7333959-8330405	ARS-BFGL-NGS-10718	19	7333959	2.2269
	UA-IFASA-9259	19	7414082	1.0371
	ARS-BFGL-NGS-30808	19	7459409	1.0031
	UA-IFASA-7951	19	7507278	1.0031
	ARS-BFGL-NGS-87368	19	7539293	1.0031
	ARS-BFGL-NGS-5432	19	7610664	1.0031
	ARS-BFGL-NGS-53296	19	7652982	1.0031
	ARS-BFGL-NGS-14867	19	7717717	1.0107
	ARS-BFGL-NGS-114974	19	7822584	1.0098
	Hapmap57074-ss46526213	19	7846642	1.0098
	BTB-01423279	19	7874366	1.0099
	UA-IFASA-7338	19	7971270	1.0098
	ARS-BFGL-NGS-35514	19	7987238	1.0098
	ARS-BFGL-NGS-102977	19	8012167	1.0098
	BTB-00736933	19	8051826	1.0098
	ARS-BFGL-NGS-78058	19	8078334	1.0098
	Hapmap41149-BTA-109052	19	8105506	1.0098
	ARS-BFGL-NGS-97639	19	8253738	1.0098
	ARS-USMARC-Parent-DQ888311-rs29017313	19	8274910	1.0087
	ARS-BFGL-NGS-78571	19	8297540	1.0087
	Hapmap40989-BTA-45649	19	8330405	1.0046
19: 36993389-37954850	Hapmap53086-rs29025958	19	36993389	1.6343
	ARS-BFGL-NGS-105181	19	37037615	1.6263
	ARS-BFGL-NGS-111273	19	37068011	1.6263
	ARS-BFGL-NGS-24656	19	37101024	1.6263
	BTA-45324-no-rs	19	37184476	1.6263
	ARS-BFGL-NGS-116815	19	37213158	1.6263
	ARS-BFGL-NGS-35498	19	37321431	0
	ARS-BFGL-NGS-112209	19	37360907	0
	Hapmap39272-BTA-45334	19	37384492	0
	ARS-BFGL-NGS-39738	19	37426020	0.0063
	BTB-00750203	19	37634187	0.0148
	UA-IFASA-7175	19	37677866	0.0148
	ARS-BFGL-NGS-20183	19	37730281	0.0148
	Hapmap49617-BTA-45355	19	37830450	0.0148
	ARS-BFGL-NGS-65339	19	37954850	0.0148
21: 68202185-69165607	ARS-BFGL-NGS-91002	21	68202185	1.5627
	ARS-BFGL-NGS-1345	21	68286885	1.5624
	ARS-BFGL-NGS-33371	21	68319858	1.5619
	ARS-BFGL-NGS-63968	21	68359928	1.5619
	ARS-BFGL-NGS-10484	21	68397573	1.562
	rs109661102	21	68423363	1.562
	ARS-BFGL-NGS-35582	21	68437646	1.5613
	ARS-BFGL-NGS-40895	21	68464746	1.5612
	ARS-BFGL-NGS-7420	21	68503065	0
	Hapmap42243-BTA-53152	21	68530917	0
	ARS-BFGL-NGS-67767	21	68620389	0
	ARS-BFGL-NGS-119475	21	68723450	0
	ARS-BFGL-NGS-71316	21	68743664	0
	ARS-BFGL-NGS-114538	21	68872895	0
	ARS-BFGL-NGS-2644	21	68959738	0
	ARS-BFGL-NGS-73522	21	69054783	0
	BTA-100472-no-rs	21	69111628	0
	ARS-BFGL-NGS-19528	21	69135988	0
	ARS-BFGL-NGS-117259	21	69165607	0
24: 34271240-35223822	BTA-69592-no-rs	24	34271240	1.2508
	ARS-BFGL-BAC-35243	24	34315523	1.2501
	Hapmap59239-rs29019733	24	34395443	1.177
	BTB-00886719	24	34423196	1.177
	BTA-57938-no-rs	24	34458397	1.1746
	Hapmap24829-BTA-137746	24	34488360	0.0006
	BTB-00886759	24	34511917	0.0006
	Hapmap57214-rs29016076	24	34541106	0.0006
	ARS-BFGL-NGS-34868	24	34572615	0.0006
	BTA-57947-no-rs	24	34644739	0.0006
	Hapmap47666-BTA-57955	24	34719362	0.0006
	BTB-00886858	24	34750786	0.0006
	BTA-57960-no-rs	24	34784596	0.0001
	BTB-00887080	24	34813345	0.0001
	ARS-BFGL-NGS-28437	24	34843468	0.0001
	Hapmap38611-BTA-57967	24	34921944	0.0001
	Hapmap38114-BTA-57971	24	35026477	0.0001
	ARS-BFGL-NGS-66243	24	35149994	0.0001
	UA-IFASA-5959	24	35185903	0.0001
	ARS-BFGL-NGS-112126	24	35223822	0.0002
24: 50390781-51378581	rs381364168	24	50390781	1.0342
	Hapmap50405-BTA-58347	24	50464102	1.0342
	ARS-BFGL-NGS-31604	24	50485176	1.0335
	ARS-BFGL-NGS-21021	24	50559046	1.0335
	ARS-BFGL-NGS-114240	24	50581201	1.0324
	ARS-BFGL-NGS-53288	24	50611750	1.0324
	ARS-BFGL-NGS-24146	24	50756440	1.0324
	ARS-BFGL-NGS-96714	24	50783552	0.2916
	ARS-BFGL-NGS-85186	24	50901301	0.0307
	Hapmap43888-BTA-58597	24	50983655	0.0259
	ARS-BFGL-NGS-93376	24	51037914	0.0259
	ARS-BFGL-NGS-118573	24	51130282	0.0259
	ARS-BFGL-NGS-98596	24	51261361	0.026
	Hapmap41910-BTA-58608	24	51294562	0
	ARS-BFGL-NGS-62630	24	51337963	0
	ARS-BFGL-BAC-29263	24	51370094	0
	rs211655789	24	51378581	0
27: 13486135-14474286	BTB-00954129	27	13486135	1.0408
	Hapmap55258-rs29019421	27	13548042	1.0408
	BTA-63268-no-rs	27	13589614	1.0402
	ARS-BFGL-NGS-114008	27	13652514	1.0402
	rs385822280	27	13680135	0.4798
	Hapmap38845-BTA-63388	27	13703268	0.4798
	Hapmap51011-BTA-63392	27	13758001	0.4693
	BTA-63401-no-rs	27	13782567	0.4613
	ARS-BFGL-NGS-100162	27	13806128	0.4502
	ARS-BFGL-NGS-63536	27	13837107	0.4502
	ARS-BFGL-NGS-10959	27	13864569	0.4531
	ARS-BFGL-NGS-102169	27	13894404	0.4531
	BTA-63422-no-rs	27	13945896	0.0395
	UA-IFASA-5987	27	14030807	0.0395
	BTB-01244450	27	14089412	0.0031
	ARS-BFGL-NGS-105197	27	14121975	0.0031
	BTA-117108-no-rs	27	14228164	0.0031
	ARS-BFGL-NGS-34490	27	14256008	0.0031
	Hapmap54779-rs29010442	27	14303658	0.0031
	ARS-BFGL-NGS-110157	27	14413229	0.0031
	ARS-BFGL-NGS-114547	27	14474286	0.0054
28: 8335787-9215236	ARS-BFGL-NGS-11490	28	8335787	2.4956
	ARS-BFGL-NGS-105477	28	8361211	2.4956
	ARS-BFGL-NGS-103007	28	8382369	2.4952
	Hapmap49252-BTA-64616	28	8433414	2.4952
	ARS-BFGL-NGS-79829	28	8457298	2.4952
	Hapmap38171-BTA-64624	28	8531998	2.4952
	ARS-BFGL-NGS-106080	28	8554468	2.4952
	Hapmap49253-BTA-64631	28	8588188	2.483
	ARS-BFGL-NGS-36712	28	8625016	2.483
	rs109150695	28	8642516	2.483
	ARS-BFGL-NGS-34904	28	8649251	2.483
	ARS-BFGL-NGS-22537	28	8675372	2.483
	ARS-BFGL-NGS-36783	28	8714147	2.483
	28:8786440	28	8742124	2.4832
	ARS-BFGL-NGS-64272	28	8791826	2.4832
	ARS-BFGL-NGS-117366	28	8843955	2.4831
	ARS-BFGL-NGS-114215	28	9052050	2.3878
	ARS-BFGL-NGS-75540	28	9083228	2.3608
	ARS-BFGL-NGS-42296	28	9126862	0
	Hapmap29954-BTA-108390	28	9177323	0
	Hapmap41322-BTA-64648	28	9215236	0
29: 30292622-31265711	UA-IFASA-7516	29	30292622	1.3485
	ARS-BFGL-NGS-71223	29	30332413	1.3464
	UA-IFASA-8605	29	30366477	1.3461
	ARS-BFGL-NGS-75664	29	30445616	1.3461
	ARS-BFGL-NGS-106865	29	30489650	1.3461
	ARS-BFGL-NGS-98534	29	30519569	1.3461
	BTB-01520084	29	30587610	1.3461
	Hapmap50431-BTA-65530	29	30726433	1.3461
	BTB-01022586	29	30814697	1.3461
	UA-IFASA-7587	29	30869036	1.342
	Hapmap43323-BTA-65505	29	30948562	0.8926
	UA-IFASA-6804	29	31008605	0.8926
	rs42984769	29	31008636	0.8926
	BTB-01590086	29	31048046	0.8926
	Hapmap51676-BTA-10760	29	31102508	0.8926
	ARS-BFGL-NGS-92070	29	31128078	0.0281
	Hapmap46626-BTA-65446	29	31149650	0.0281
	BTA-11858-rs29017604	29	31190439	0
	ARS-BFGL-NGS-105593	29	31265711	0
