# Supplementary material for: Weighted Single-Step Genome-Wide Association Study Identifies Candidate Genes for Carcass Traits and Primal Cut Yields in Hanwoo Cattle
Source: Animals (Basel). 2026 Jan 3;16(1):136. doi: 10.3390/ani16010136 (PMC12784828; doi:10.3390/ani16010136)
Supplement: Supplementary file 1 [file animals-16-00136-s001.zip › Table S15. Explained genetic variance of SNPs within significant windows for TPC.xlsx]

## Sheet: Sheet1
Table S15. Explained genetic variance of SNPs within significant windows for TPC
Windows (Chr: Start position-end position)	SNP	Chr	Position	Explained genetic variance
4: 38073208-39056475	BTB-00178261	4	38073208	1.1165
	Hapmap58943-rs29011657	4	38112230	1.0879
	BTB-00178304	4	38150074	1.0879
	BTA-70238-no-rs	4	38301044	1.0877
	BTA-70243-no-rs	4	38363077	1.0877
	ARS-BFGL-NGS-119322	4	38387402	1.0877
	BTA-70244-no-rs	4	38467787	1.0877
	Hapmap33665-BTA-142069	4	38495028	1.0862
	Hapmap46435-BTA-70245	4	38577586	1.068
	UA-IFASA-6877	4	38631379	1.0608
	BTB-00178603	4	38654540	1.0608
	BTB-00484017	4	38720958	1.0666
	rs42716287	4	38810604	0.0063
	BTB-01885061	4	38854540	0.0063
	Hapmap24263-BTA-161141	4	38933568	0.0063
	ARS-BFGL-NGS-115775	4	39023860	0.0063
	BTB-01308664	4	39056475	0.0051
6: 105596054-106569893	BTA-77809-no-rs	6	105596054	1.0156
	ARS-BFGL-NGS-111937	6	105621427	0.1573
	BTB-00280101	6	105650631	0.1574
	ARS-BFGL-NGS-112381	6	105733825	0.1061
	ARS-BFGL-NGS-34635	6	105837894	0.1061
	BTB-00280987	6	105860748	0.1066
	BTB-00280923	6	105886914	0.1066
	Hapmap44204-BTA-117480	6	105942459	0.1034
	ARS-BFGL-NGS-117667	6	105973106	0.1034
	ARS-BFGL-NGS-69648	6	106019199	0.1034
	BTB-00280906	6	106054284	0.1089
	ARS-BFGL-NGS-116972	6	106074781	0.1076
	Hapmap33044-BTA-152162	6	106098938	0.1076
	ARS-BFGL-NGS-12667	6	106120007	0.1076
	ARS-BFGL-NGS-71548	6	106161251	0.1077
	Hapmap49832-BTA-103093	6	106245112	0.1077
	BTB-01169717	6	106268992	0.1077
	Hapmap51120-BTA-103089	6	106312210	0.1073
	ARS-BFGL-NGS-100426	6	106362746	0.1073
	BTA-103106-no-rs	6	106456132	0.1073
	BTA-103129-no-rs	6	106525043	0.0005
	ARS-BFGL-NGS-31030	6	106569893	0.0005
