# Supplementary material for: Weighted Single-Step Genome-Wide Association Study Identifies Candidate Genes for Carcass Traits and Primal Cut Yields in Hanwoo Cattle
Source: Animals (Basel). 2026 Jan 3;16(1):136. doi: 10.3390/ani16010136 (PMC12784828; doi:10.3390/ani16010136)
Supplement: Supplementary file 1 [file animals-16-00136-s001.zip › Table S2. Explained genetic variance of SNPs within significant windows for EMA.xlsx]

## Sheet: Sheet1
Table S2. Explained genetic variance of SNPs within significant windows for EMA
Windows (Chr: Start position-end position)	SNP	Chr	Position	Explained genetic variance
6: 37908478-38879287	Hapmap31044-BTC-071337	6	37908478	1.5561
	Hapmap33170-BTC-071249	6	37933250	1.5455
	rs110246797	6	37993517	1.5455
	rs207848674	6	38016521	1.5454
	BTB-01326697	6	38021694	1.5449
	Hapmap27849-BTC-071108	6	38063490	1.5449
	rs379806476	6	38069662	1.5449
	Hapmap33339-BTC-071052	6	38089862	1.5445
	rs380615071	6	38094533	0.4177
	Hapmap24292-BTC-070983	6	38116481	0.4175
	rs382206336	6	38122903	0.4001
	rs380755414	6	38151270	0.3998
	Hapmap26618-BTC-070864	6	38157637	0.3995
	Hapmap27344-BTC-063259	6	38227779	0.3995
	ARS-BFGL-NGS-113801	6	38247802	0.3998
	rs378333420	6	38278657	0.1232
	Hapmap23923-BTC-066021	6	38281450	0.1232
	Hapmap32513-BTC-066089	6	38312868	0.1232
	Hapmap26842-BTC-035606	6	38375856	0.1231
	rs43458255	6	38413775	0.1246
	rs379383784	6	38443959	0.1246
	rs380599600	6	38519412	0.1228
	rs384749847	6	38570744	0.1234
	rs43467074	6	38575762	0.1233
	Hapmap33742-BTC-041190	6	38599441	0.1233
	rs378321366	6	38602696	0.1037
	BTB-00260450	6	38621930	0.1035
	Hapmap43932-BTA-75850	6	38644939	0.1035
	Hapmap23971-BTC-035093	6	38714391	0.1026
	rs210279055	6	38736346	0.1027
	rs209966707	6	38761930	0.1026
	BTB-00250110	6	38789984	0.1026
	rs378729067	6	38816402	0.1038
	Hapmap23907-BTC-036006	6	38855070	0.103
	Hapmap27299-BTC-035816	6	38879287	0.084
17: 12726620-13711340	ARS-BFGL-NGS-11383	17	12726620	1.3169
	ARS-BFGL-NGS-73612	17	12766647	1.3117
	ARS-BFGL-NGS-14291	17	12866447	1.3118
	ARS-BFGL-NGS-82911	17	12914161	1.3117
	Hapmap41434-BTA-114995	17	13019765	1.3117
	Hapmap24693-BTA-156848	17	13208830	1.3117
	Hapmap26095-BTA-113931	17	13255420	1.3117
	Hapmap28090-BTA-113932	17	13277982	1.3072
	Hapmap44014-BTA-119938	17	13346377	1.3072
	Hapmap30863-BTA-156849	17	13457151	1.3072
	BTA-113935-no-rs	17	13508172	1.3071
	ARS-BFGL-NGS-22135	17	13621970	0.0565
	BTB-01908398	17	13682954	0.0565
	Hapmap57405-rs29021707	17	13711340	0.0565
19: 6688568-7652982	ARS-BFGL-NGS-4893	19	6688568	1.2872
	ARS-BFGL-NGS-34893	19	6742031	0.6704
	Hapmap41466-BTA-17729	19	6764223	0.601
	ARS-BFGL-NGS-3783	19	6791290	0.601
	ARS-BFGL-NGS-97148	19	6821085	0.601
	Hapmap51232-BTA-44651	19	6851837	0.6359
	ARS-BFGL-NGS-25347	19	6881127	0.6264
	UA-IFASA-5442	19	6955512	0.6264
	ARS-BFGL-NGS-20801	19	6994882	0.6264
	rs110120775	19	7019536	0.6264
	ARS-BFGL-BAC-32502	19	7023393	0.6264
	Hapmap51233-BTA-44716	19	7065374	0.6264
	ARS-BFGL-NGS-117325	19	7139360	0.6264
	UA-IFASA-7520	19	7166196	0.6264
	Hapmap57610-rs29021008	19	7224772	0.6264
	UA-IFASA-8401	19	7250802	0.6264
	Hapmap40983-BTA-44816	19	7300658	0.6269
	rs109661119	19	7322610	0.6281
	ARS-BFGL-NGS-10718	19	7333959	0.6284
	UA-IFASA-9259	19	7414082	0.6293
	ARS-BFGL-NGS-30808	19	7459409	0.6286
	UA-IFASA-7951	19	7507278	0.6283
	ARS-BFGL-NGS-87368	19	7539293	0.6283
	ARS-BFGL-NGS-5432	19	7610664	0.6283
	ARS-BFGL-NGS-53296	19	7652982	0.6283
22: 5165375-6152860	rs109214959	22	5165375	1.4877
	ARS-BFGL-NGS-111384	22	5173199	0.1213
	BTB-00831723	22	5204312	0.1213
	ARS-BFGL-NGS-100520	22	5238796	0.1212
	ARS-BFGL-NGS-58967	22	5304398	0.1212
	ARS-BFGL-NGS-37182	22	5359208	0.1212
	BTA-54457-no-rs	22	5382634	0.1214
	ARS-BFGL-NGS-105607	22	5476277	0.1214
	ARS-BFGL-NGS-114057	22	5499054	0.1214
	ARS-BFGL-NGS-29194	22	5531843	0.1214
	ARS-BFGL-NGS-4304	22	5582039	0.1214
	rs42809415	22	5597856	0.1214
	ARS-BFGL-NGS-8820	22	5603619	0.1199
	BTA-114639-no-rs	22	5623694	0.12
	ARS-BFGL-NGS-48234	22	5647094	0.12
	Hapmap49653-BTA-54778	22	5693798	0.12
	ARS-BFGL-NGS-349	22	5733163	0.12
	ARS-BFGL-NGS-99906	22	5786344	0.1192
	BTA-54801-no-rs	22	5811529	0.1192
	Hapmap60747-rs29010034	22	5837156	0.119
	ARS-BFGL-NGS-94808	22	5879481	0.119
	Hapmap43291-BTA-54818	22	5916128	0.119
	ARS-BFGL-NGS-33467	22	5942285	0.1187
	ARS-BFGL-NGS-34986	22	5973740	0.1187
	Hapmap58102-rs29011445	22	6017229	0.1187
	BTB-00832763	22	6054177	0.0169
	Hapmap61006-rs29024592	22	6092530	0.0166
	BTA-08756-no-rs	22	6143205	0.0166
	22:6200620	22	6152860	0
25: 38014856-39001099	UA-IFASA-6752	25	38014856	1.2107
	Hapmap41913-BTA-60271	25	38152566	1.2081
	ARS-BFGL-BAC-40138	25	38190732	1.2081
	rs134728237	25	38212806	1.1282
	ARS-BFGL-NGS-22963	25	38311812	1.1263
	ARS-BFGL-NGS-82339	25	38353739	1.1276
	Hapmap57520-rs29013228	25	38394741	1.1276
	Hapmap52144-ss46526472	25	38417781	1.1656
	ARS-BFGL-NGS-37744	25	38450496	1.1783
	ARS-BFGL-NGS-43833	25	38522374	1.1706
	ARS-BFGL-NGS-29419	25	38568564	1.1706
	BTA-60358-no-rs	25	38653369	1.1707
	ARS-BFGL-NGS-9998	25	38717292	1.1706
	ARS-BFGL-NGS-105741	25	38742590	1.1706
	Hapmap58114-rs29014516	25	38768624	1.1689
	ARS-BFGL-NGS-11871	25	38859918	1.18
	ARS-BFGL-NGS-66266	25	38881102	0.1801
	ARS-BFGL-NGS-43247	25	38925016	0.0268
	ARS-BFGL-NGS-60739	25	38952307	0.0268
	ARS-BFGL-NGS-103770	25	38975902	0.0268
	ARS-BFGL-NGS-19270	25	39001099	0.019
