# Supplementary material for: Weighted Single-Step Genome-Wide Association Study Identifies Candidate Genes for Carcass Traits and Primal Cut Yields in Hanwoo Cattle
Source: Animals (Basel). 2026 Jan 3;16(1):136. doi: 10.3390/ani16010136 (PMC12784828; doi:10.3390/ani16010136)
Supplement: Supplementary file 1 [file animals-16-00136-s001.zip › Table S3. Explained genetic variance of SNPs within significant windows for BF.xlsx]

## Sheet: Sheet1
Table S3. Explained genetic variance of SNPs within significant windows for BF
Windows (Chr: Start position-end position)	SNP	Chr	Position	Explained genetic variance
22: 55706026-56635317	BTA-121366-no-rs	22	55706026	1.2705
	Hapmap43616-BTA-55004	22	55737686	0.7196
	ARS-BFGL-NGS-16048	22	55808310	0.721
	BTA-97002-no-rs	22	55839788	0.7169
	ARS-USMARC-Parent-EF034082-rs29013532	22	55883157	0.6301
	BTB-00855998	22	55961548	0.6307
	ARS-BFGL-NGS-108006	22	56033425	0.6449
	Hapmap60954-rs29021814	22	56069346	0.6457
	ARS-BFGL-NGS-111845	22	56123755	0.6457
	ARS-BFGL-NGS-39901	22	56149532	0.6457
	ARS-BFGL-NGS-116864	22	56192254	0.6457
	ARS-BFGL-NGS-111217	22	56212477	0.6457
	ARS-BFGL-NGS-20709	22	56236463	0.6457
	ARS-BFGL-NGS-109532	22	56275455	0.6458
	ARS-BFGL-NGS-70725	22	56302455	0.6458
	Hapmap26413-BTA-146026	22	56325655	0.6458
	ARS-BFGL-NGS-117587	22	56349404	0.3639
	ARS-BFGL-NGS-103472	22	56357549	0.3639
	ARS-BFGL-NGS-112879	22	56395379	0.3639
	ARS-BFGL-NGS-58746	22	56420213	0.0011
	ARS-BFGL-NGS-104212	22	56458708	0.0011
	ARS-BFGL-NGS-55064	22	56485011	0.0011
	ARS-BFGL-NGS-7161	22	56555201	0.0045
	ARS-BFGL-NGS-20180	22	56596761	0.0045
	BTA-86052-no-rs	22	56635317	0.0043
28: 24934653-25878246	BTA-63756-no-rs	28	24934653	1.3303
	Hapmap44654-BTA-63754	28	25088790	1.3162
	BTB-00981547	28	25139537	0.654
	Hapmap44554-BTA-63753	28	25196334	0.3513
	ARS-BFGL-NGS-60192	28	25452349	0.3515
	ARS-BFGL-NGS-37190	28	25614526	0.3504
	ARS-BFGL-NGS-21876	28	25714994	0.8327
	rs136174158	28	25780639	0.8346
	ARS-BFGL-NGS-116565	28	25781265	0.3484
	ARS-BFGL-NGS-13390	28	25829465	0.3477
	ARS-BFGL-NGS-75391	28	25878246	0.3433
