# Supplementary material for: Weighted Single-Step Genome-Wide Association Study Identifies Candidate Genes for Carcass Traits and Primal Cut Yields in Hanwoo Cattle
Source: Animals (Basel). 2026 Jan 3;16(1):136. doi: 10.3390/ani16010136 (PMC12784828; doi:10.3390/ani16010136)
Supplement: Supplementary file 1 [file animals-16-00136-s001.zip › Table S4. Explained genetic variance of SNPs within significant windows for MS.xlsx]

## Sheet: Sheet1
Table S4. Explained genetic variance of SNPs within significant windows for MS
Windows (Chr: Start position-end position)	SNP	Chr	Position	Explained genetic variance
3: 117327502-118296798	ARS-BFGL-NGS-10379	3	117327502	1.1647
	ARS-BFGL-NGS-111207	3	117383465	1.1626
	ARS-BFGL-NGS-101315	3	117404443	1.1626
	ARS-BFGL-NGS-90439	3	117465864	1.1586
	ARS-BFGL-NGS-35269	3	117491595	1.1545
	BTB-00163972	3	117512865	1.1544
	Hapmap46717-BTA-69803	3	117534710	1.1544
	ARS-BFGL-NGS-105174	3	117709736	1.1637
	ARS-BFGL-NGS-72055	3	117760479	1.1638
	ARS-BFGL-NGS-30038	3	117939828	1.1638
	ARS-BFGL-NGS-98739	3	117987822	1.1637
	BTA-69827-no-rs	3	118013054	0.964
	ARS-BFGL-NGS-1743	3	118060516	0.964
	ARS-BFGL-NGS-116145	3	118091938	0.964
	ARS-BFGL-NGS-35013	3	118128807	0.9641
	ARS-BFGL-NGS-107739	3	118152944	0.0652
	ARS-BFGL-NGS-115757	3	118191641	0.0652
	ARS-BFGL-NGS-19655	3	118223118	0.0505
	ARS-BFGL-NGS-7542	3	118253078	0.0505
	ARS-BFGL-NGS-20403	3	118289679	0.0505
	rs136314178	3	118296798	0.0002
5: 117930669-118926924	Hapmap40623-BTA-99811	5	117930669	1.0692
	ARS-BFGL-NGS-13216	5	117960691	1.0299
	ARS-BFGL-NGS-82989	5	118028673	1.0299
	ARS-BFGL-NGS-44514	5	118053957	1.0298
	ARS-BFGL-NGS-34063	5	118085231	1.0298
	rs209490015	5	118092649	1.0363
	ARS-BFGL-NGS-115195	5	118126222	1.0363
	Hapmap47809-BTA-102708	5	118217333	1.0363
	rs134823546	5	118243925	1.0363
	ARS-BFGL-NGS-70459	5	118257944	1.0087
	ARS-BFGL-NGS-25107	5	118300392	1.0087
	ARS-BFGL-NGS-104914	5	118401624	0.983
	ARS-BFGL-NGS-18125	5	118483186	0.9828
	ARS-BFGL-NGS-99892	5	118516541	0.9828
	ARS-BFGL-NGS-75120	5	118543807	0.9828
	ARS-BFGL-NGS-106502	5	118570342	0.9813
	ARS-BFGL-NGS-98018	5	118663056	0.9802
	ARS-BFGL-NGS-104946	5	118696815	0.6888
	Hapmap48075-BTA-75442	5	118720245	0.5322
	ARS-BFGL-NGS-14121	5	118747438	0.5662
	ARS-BFGL-NGS-104504	5	118789407	0.5662
	ARS-BFGL-NGS-45489	5	118829092	0.566
	ARS-BFGL-NGS-4826	5	118861762	0.566
	ARS-BFGL-NGS-114643	5	118926924	0.566
10: 66327988-67308009	Hapmap60320-rs29010337	10	66327988	1.1374
	BTA-100680-no-rs	10	66358932	1.0977
	BTA-100678-no-rs	10	66406378	1.0977
	BTA-100674-no-rs	10	66426547	1.097
	Hapmap31150-BTA-152385	10	66455099	1.097
	ARS-BFGL-BAC-15436	10	66503213	1.097
	ARS-BFGL-NGS-103146	10	66534185	1.097
	ARS-BFGL-NGS-115726	10	66619257	1.0992
	ARS-BFGL-NGS-119477	10	66652170	1.0992
	BTA-100670-no-rs	10	66672845	1.1078
	rs208586478	10	66725664	1.1078
	rs137175868	10	66766637	1.1078
	Hapmap60649-rs29021678	10	66770420	1.1165
	Hapmap55116-rs29020033	10	66795795	1.1197
	BTA-100668-no-rs	10	66888577	1.1198
	ARS-BFGL-BAC-15437	10	67059620	1.1198
	Hapmap31149-BTA-152372	10	67160727	0.8684
	ARS-BFGL-NGS-64369	10	67183570	0.8659
	ARS-BFGL-NGS-247	10	67308009	0.8601
22: 31476688-32457290	rs110908789	22	31476688	1.2436
	Hapmap7840-BTA-54134	22	31531549	1.2387
	Hapmap60793-rs29018735	22	31583840	1.2387
	MITF_2	22	31650821	1.1765
	ARS-BFGL-NGS-44682	22	31664300	1.1764
	Hapmap40441-BTA-54131	22	31723626	1.1761
	Hapmap59952-rs29019970	22	31924040	1.1758
	ARS-BFGL-NGS-68862	22	32091984	0.0723
	ARS-BFGL-NGS-60299	22	32118168	0.0286
	BTA-54082-no-rs	22	32140413	0.0285
	ARS-BFGL-NGS-19809	22	32181603	0.0285
	Hapmap44467-BTA-54083	22	32208077	0.0285
	ARS-BFGL-NGS-102789	22	32252626	0.001
	Hapmap45771-BTA-54088	22	32422064	0.0263
	ARS-BFGL-NGS-21229	22	32457290	0.0263
