# Supplementary material for: Weighted Single-Step Genome-Wide Association Study Identifies Candidate Genes for Carcass Traits and Primal Cut Yields in Hanwoo Cattle
Source: Animals (Basel). 2026 Jan 3;16(1):136. doi: 10.3390/ani16010136 (PMC12784828; doi:10.3390/ani16010136)
Supplement: Supplementary file 1 [file animals-16-00136-s001.zip › Table S5. Explained genetic variance of SNPs within significant windows for TLN.xlsx]

## Sheet: Sheet1
Table S5. Explained genetic variance of SNPs within significant windows for TLN
Windows (Chr: Start position-end position)	SNP	Chr	Position	Explained genetic variance
1: 153582355-154559819	ARS-BFGL-NGS-43112	1	153582355	1.1459
	ARS-BFGL-NGS-58627	1	153602748	1.1459
	rs42740152	1	153616818	1.1459
	ARS-BFGL-NGS-284	1	153624494	1.1459
	ARS-BFGL-NGS-83392	1	153681129	1.1242
	ARS-BFGL-NGS-93838	1	153719617	1.1242
	ARS-BFGL-NGS-102466	1	153742705	1.1242
	ARS-BFGL-NGS-36969	1	153781673	1.1228
	ARS-BFGL-NGS-103480	1	153838507	1.1212
	ARS-BFGL-NGS-61517	1	153860972	1.1211
	Hapmap60257-rs29016165	1	153893672	1.1211
	Hapmap55716-rs29015966	1	153917891	1.1211
	Hapmap42032-BTA-100094	1	153956460	1.121
	BTA-100095-no-rs	1	153989230	1.121
	Hapmap57491-ss46526066	1	154009214	1.1209
	Hapmap47183-BTA-113360	1	154039496	0.9561
	ARS-BFGL-NGS-104351	1	154097966	0.956
	BTB-00023885	1	154131828	0.956
	BTB-00023937	1	154221511	0.956
	ARS-BFGL-BAC-14292	1	154313986	0.0001
	Hapmap46776-BTA-15316	1	154336232	0.0001
	BTB-00024024	1	154559819	0.0249
2: 23169362-24153600	BTB-00721870	2	23169362	1.3743
	BTB-01543286	2	23220314	1.3743
	BTB-01543251	2	23251107	1.3741
	BTB-01543204	2	23277266	1.3741
	BTB-01543144	2	23298716	1.3741
	Hapmap56915-rs29026677	2	23342608	1.3741
	BTB-00085503	2	23368843	0.0926
	2:23445569	2	23408527	0.0926
	BTB-00085538	2	23461153	0.0977
	BTB-00085622	2	23481669	0.0977
	Hapmap38500-BTA-46794	2	23522904	0.0977
	BTB-00085776	2	23568863	0.0801
	ARS-BFGL-NGS-14141	2	23617197	0.0799
	Hapmap59009-rs29027446	2	23649215	0.0798
	rs211151224	2	23662326	0.0807
	ARS-BFGL-NGS-103110	2	23678805	0.0806
	Hapmap30793-BTA-133756	2	23720202	0.0806
	ARS-BFGL-NGS-29277	2	23824801	0.0806
	Hapmap58163-rs29021257	2	24001206	0.0806
	rs385599244	2	24001536	0.0806
	2:24170190	2	24131652	0.0806
	BTA-46847-no-rs	2	24153600	0.0806
6: 105596054-106569893	BTA-77809-no-rs	6	105596054	2.4898
	ARS-BFGL-NGS-111937	6	105621427	0.2873
	BTB-00280101	6	105650631	0.2873
	ARS-BFGL-NGS-112381	6	105733825	0.0597
	ARS-BFGL-NGS-34635	6	105837894	0.0597
	BTB-00280987	6	105860748	0.0597
	BTB-00280923	6	105886914	0.0597
	Hapmap44204-BTA-117480	6	105942459	0.0586
	ARS-BFGL-NGS-117667	6	105973106	0.0586
	ARS-BFGL-NGS-69648	6	106019199	0.0586
	BTB-00280906	6	106054284	0.066
	ARS-BFGL-NGS-116972	6	106074781	0.0615
	Hapmap33044-BTA-152162	6	106098938	0.0615
	ARS-BFGL-NGS-12667	6	106120007	0.0614
	ARS-BFGL-NGS-71548	6	106161251	0.0613
	Hapmap49832-BTA-103093	6	106245112	0.0613
	BTB-01169717	6	106268992	0.0594
	Hapmap51120-BTA-103089	6	106312210	0.0594
	ARS-BFGL-NGS-100426	6	106362746	0.0594
	BTA-103106-no-rs	6	106456132	0.0594
	BTA-103129-no-rs	6	106525043	0.0016
	ARS-BFGL-NGS-31030	6	106569893	0.0016
6: 116018494-117015280	BTA-09585-no-rs	6	116018494	1.0388
	ARS-BFGL-NGS-20098	6	116045596	1.0388
	ARS-BFGL-NGS-94895	6	116108703	0.8795
	ARS-BFGL-NGS-8311	6	116138484	0.8795
	ARS-BFGL-NGS-65182	6	116166307	0.8623
	ARS-BFGL-NGS-24530	6	116193252	0.8617
	ARS-BFGL-NGS-42888	6	116222948	0.8285
	ARS-BFGL-NGS-33863	6	116253865	0.8277
	ARS-BFGL-NGS-26415	6	116286447	0.6455
	ARS-BFGL-NGS-72209	6	116305086	0.6455
	ARS-BFGL-NGS-34909	6	116325904	0.6455
	ARS-BFGL-NGS-106770	6	116357298	0.6455
	Hapmap55617-rs29025460	6	116445790	0.6454
	ARS-BFGL-NGS-39838	6	116478138	0.6458
	ARS-BFGL-NGS-79814	6	116514529	0.641
	ARS-BFGL-NGS-41054	6	116555166	0.6354
	ARS-BFGL-NGS-110156	6	116604041	0.6354
	ARS-BFGL-NGS-104207	6	116634572	0.6355
	ARS-BFGL-NGS-53620	6	116669816	0
	BTB-00283603	6	116752336	0
	ARS-BFGL-NGS-61359	6	116788648	0
	ARS-BFGL-NGS-72838	6	116818420	0
	ARS-BFGL-NGS-4015	6	116860426	0
	ARS-BFGL-NGS-106596	6	116935159	0
	ARS-BFGL-NGS-10037	6	117015280	0
17: 55550228-56479267	Hapmap40426-BTA-41269	17	55550228	1.1973
	BTB-00679635	17	55637257	1.1549
	Hapmap55600-rs29021810	17	55665541	1.1699
	Hapmap48323-BTA-41259	17	55729693	1.1726
	Hapmap48751-BTA-41232	17	55767778	1.1723
	Hapmap28182-BTA-16788	17	55817942	1.1723
	Hapmap43574-BTA-41267	17	55846306	1.1723
	BTB-01100978	17	55892881	1.1722
	rs41665918	17	55913761	1.1719
	BTA-25636-no-rs	17	55916308	1.1683
	ARS-BFGL-NGS-21538	17	56009167	1.141
	Hapmap38210-BTA-25613	17	56036283	1.141
	ARS-BFGL-NGS-34592	17	56072424	1.1482
	ARS-BFGL-NGS-24692	17	56125832	1.1482
	Hapmap59412-ss46526180	17	56157323	1.1482
	BTA-25627-no-rs	17	56189934	1.1481
	Hapmap36184-SCAFFOLD281013_11223	17	56222649	1.1481
	BTA-25628-no-rs	17	56248737	1.1481
	ARS-BFGL-NGS-37449	17	56349225	0.0017
	Hapmap59353-rs29024188	17	56431831	0.0017
	ARS-BFGL-NGS-54784	17	56479267	0.0017
25: 6080581-6920642	Hapmap31265-BTC-019439	25	6080581	1.1751
	Hapmap32438-BTC-019523	25	6109723	1.1751
	Hapmap24512-BTC-019555	25	6130207	1.1751
	Hapmap31908-BTC-019642	25	6161712	1.175
	Hapmap30117-BTC-019731	25	6193751	1.175
	25:6243010	25	6197286	1.175
	ARS-BFGL-NGS-114607	25	6226155	1.175
	Hapmap29912-BTC-019837	25	6246942	0.6755
	Hapmap49236-BTA-60577	25	6287887	0.6755
	ARS-BFGL-NGS-112362	25	6321852	0.6759
	Hapmap31267-BTC-020423	25	6349579	0.6759
	Hapmap25985-BTC-020890	25	6395810	0.6892
	Hapmap30673-BTC-021236	25	6425554	0.6892
	Hapmap33111-BTC-021675	25	6447672	0.6891
	ARS-BFGL-NGS-21791	25	6475713	0.6891
	Hapmap31912-BTC-021752	25	6531382	0.1511
	Hapmap52616-rs29014010	25	6559886	0.1487
	Hapmap26823-BTC-021812	25	6590476	0.0654
	BTA-60607-no-rs	25	6693132	0.0011
	Hapmap32193-BTC-021933	25	6717378	0.0008
	ARS-BFGL-NGS-64876	25	6862509	0.0105
	Hapmap27288-BTC-022084	25	6920642	0.0086
26: 13129631-14110837	rs379233045	26	13129631	1.1615
	ARS-USMARC-Parent-EF150946-rs29023666	26	13194710	0
	Hapmap35423-SCAFFOLD90532_1165	26	13194991	0
	ARS-BFGL-NGS-18	26	13232302	0
	BTA-120467-no-rs	26	13262923	0
	Hapmap26714-BTA-150277	26	13326632	0
	ARS-BFGL-NGS-16008	26	13419517	0
	BTA-122125-no-rs	26	13443427	0
	BTB-01134234	26	13487832	0
	Hapmap50513-BTA-94779	26	13538671	0
	ARS-BFGL-NGS-16205	26	13566447	0
	BTB-01134344	26	13595212	0
	Hapmap38926-BTA-94783	26	13662385	0.0001
	Hapmap58550-rs29023071	26	13703254	0.0001
	BTB-01134531	26	13795588	0.0036
	BTA-94795-no-rs	26	13813158	0.0036
	ARS-BFGL-NGS-95979	26	13873443	0.066
	ARS-BFGL-NGS-89510	26	13899525	0.066
	Hapmap32599-BTA-149858	26	13988738	0.066
	BTA-12383-rs29024336	26	14035677	0.066
	ARS-BFGL-NGS-112275	26	14083043	0.066
	Hapmap52817-rs29011969	26	14110837	0.066
