# Supplementary material for: Weighted Single-Step Genome-Wide Association Study Identifies Candidate Genes for Carcass Traits and Primal Cut Yields in Hanwoo Cattle
Source: Animals (Basel). 2026 Jan 3;16(1):136. doi: 10.3390/ani16010136 (PMC12784828; doi:10.3390/ani16010136)
Supplement: Supplementary file 1 [file animals-16-00136-s001.zip › Table S7. Explained genetic variance of SNPs within significant windows for STLN.xlsx]

## Sheet: Sheet1
Table S7. Explained genetic variance of SNPs within significant windows for STLN
Windows (Chr: Start position-end position)	SNP	Chr	Position	Explained genetic variance
1: 15092475-16044068	BTA-28028-no-rs	1	15092475	1.3138
	BTB-00502293	1	15126234	1.308
	BTB-00502247	1	15165376	1.3067
	BTB-00502081	1	15201199	1.3067
	BTB-01487662	1	15226104	1.3067
	BTA-97382-no-rs	1	15241004	1.3067
	BTB-01224604	1	15385372	1.3071
	Hapmap51685-BTA-113867	1	15408544	1.3073
	Hapmap50227-BTA-113868	1	15440999	1.3073
	BTB-01224765	1	15492702	1.3073
	ARS-BFGL-NGS-78179	1	15574241	1.3073
	ARS-BFGL-NGS-102441	1	15592825	0.0552
	BTB-01225182	1	15630647	0.0552
	BTA-113886-no-rs	1	15643337	0.0552
	BTA-113888-no-rs	1	15669879	0.0561
	BTB-01225435	1	15708531	0.0563
	Hapmap58809-rs29017514	1	16044068	0.0563
1: 17933659-18857440	ARS-BFGL-NGS-112632	1	17933659	4.1229
	BTB-00005987	1	17957377	4.1228
	Hapmap44269-BTA-67047	1	18013704	4.1227
	ARS-BFGL-NGS-104769	1	18150347	4.1227
	ARS-BFGL-NGS-26632	1	18299875	4.1227
	Hapmap28603-BTA-123758	1	18439746	4.1227
	ARS-BFGL-NGS-99611	1	18512267	4.1229
	BTB-01511592	1	18537951	3.2004
	BTB-01511655	1	18561546	0.0024
	BTB-01511695	1	18608496	0.0024
	BTB-01511764	1	18640129	0.0024
	BTB-01931918	1	18679090	0.0024
	Hapmap60697-rs29009870	1	18692651	0.0024
	Hapmap33466-BTA-107178	1	18789066	0
	Hapmap33221-BTA-149880	1	18857440	0
1: 20099965-21096522	BTA-119061-no-rs	1	20099965	2.4758
	BTA-39399-no-rs	1	20149138	2.4701
	UA-IFASA-3994	1	20175310	2.4701
	Hapmap43257-BTA-39396	1	20250423	2.4552
	ARS-BFGL-BAC-11750	1	20285787	1.4483
	Hapmap51222-BTA-39456	1	20312624	0.0002
	ARS-BFGL-NGS-34218	1	20336514	0.0002
	Hapmap51978-BTA-39455	1	20362107	0.0002
	BTA-39450-no-rs	1	20560750	0.0001
	ARS-BFGL-NGS-116430	1	20588929	0.0001
	rs210600908	1	20678854	0.0001
	ARS-BFGL-BAC-15578	1	20694788	0.0001
	ARS-BFGL-NGS-10334	1	20716311	0.0001
	BTA-39438-no-rs	1	20799206	0
	Hapmap28298-BTA-123775	1	20845226	0
	Hapmap28872-BTA-162555	1	20921794	0
	Hapmap52794-rs29023743	1	21005976	0
	Hapmap54489-rs29018413	1	21096522	0
1: 65061689-66059883	BTA-15421-no-rs	1	65061689	2.1201
	BTB-00027516	1	65165222	2.1201
	ARS-BFGL-NGS-61496	1	65216449	2.1201
	ARS-BFGL-NGS-83021	1	65333436	2.1201
	BTB-02069463	1	65413028	2.1201
	ARS-BFGL-NGS-3996	1	65517170	2.1201
	ARS-BFGL-NGS-115763	1	65535489	2.1199
	ARS-BFGL-NGS-43799	1	65583709	2.1199
	Hapmap40403-BTA-15429	1	65625274	2.1199
	ARS-BFGL-BAC-19439	1	65647815	2.1199
	ARS-BFGL-BAC-19440	1	65738282	2.1199
	BTB-00027638	1	65763047	2.1199
	ARS-BFGL-NGS-111569	1	65792796	0
	Hapmap39399-BTA-33610	1	65877285	0
	Hapmap40951-BTA-33609	1	65912871	0
	ARS-BFGL-NGS-35041	1	65995257	0
	ARS-BFGL-NGS-38335	1	66021770	0
	BTA-33604-no-rs	1	66059883	0
2: 22911195-23824801	ARS-BFGL-NGS-32608	2	22911195	1.4288
	BTB-01693574	2	23026213	1.4064
	ARS-BFGL-NGS-118058	2	23056818	1.4064
	ARS-BFGL-NGS-14826	2	23108055	1.1732
	BTB-00721870	2	23169362	1.1831
	BTB-01543286	2	23220314	1.183
	BTB-01543251	2	23251107	1.183
	BTB-01543204	2	23277266	1.183
	BTB-01543144	2	23298716	1.183
	Hapmap56915-rs29026677	2	23342608	1.183
	BTB-00085503	2	23368843	0.0043
	2:23445569	2	23408527	0.0043
	BTB-00085538	2	23461153	0.0043
	BTB-00085622	2	23481669	0.0043
	Hapmap38500-BTA-46794	2	23522904	0.0043
	BTB-00085776	2	23568863	0.0043
	ARS-BFGL-NGS-14141	2	23617197	0.0043
	Hapmap59009-rs29027446	2	23649215	0.0043
	rs211151224	2	23662326	0.0051
	ARS-BFGL-NGS-103110	2	23678805	0.0045
	Hapmap30793-BTA-133756	2	23720202	0.0046
	ARS-BFGL-NGS-29277	2	23824801	0.005
4: 86035452-87033808	BTB-01032530	4	86035452	1.8889
	BTA-65924-no-rs	4	86077441	1.8889
	BTA-65926-no-rs	4	86107048	1.8889
	ARS-BFGL-NGS-33395	4	86149793	1.8889
	BTA-44040-no-rs	4	86171841	1.8889
	ARS-BFGL-NGS-54357	4	86251880	1.8889
	BTB-00367018	4	86283849	1.8889
	ARS-BFGL-NGS-27980	4	86310478	1.8728
	Hapmap50629-BTA-25069	4	86369934	1.8751
	Hapmap53958-rs29016492	4	86407089	1.8751
	BTA-25084-no-rs	4	86433800	1.8404
	BTB-00201350	4	86478033	1.836
	ARS-BFGL-NGS-77569	4	86522372	1.836
	BTB-01100536	4	86556346	1.836
	BTB-01100556	4	86607963	1.836
	ARS-BFGL-NGS-7797	4	86856521	1.836
	BTB-01100773	4	86889921	1.8356
	Hapmap56427-rs29018180	4	86929394	1.8356
	BTB-01290330	4	86958000	1.8356
	BTB-01290382	4	86984044	1.8355
	Hapmap38817-BTA-18244	4	87033808	1.8355
5: 50643714-51621558	Hapmap29845-BTA-152324	5	50643714	2.2406
	Hapmap27137-BTA-100569	5	50691670	2.2405
	ARS-BFGL-NGS-114918	5	50803731	2.2405
	ARS-BFGL-NGS-33745	5	50838691	2.2405
	ARS-BFGL-NGS-80084	5	50886958	2.2405
	ARS-BFGL-NGS-111500	5	50956526	2.2405
	Hapmap42656-BTA-73551	5	50987421	2.0165
	BTA-73549-no-rs	5	51026281	0.9362
	ARS-BFGL-NGS-111906	5	51050849	0.2256
	Hapmap34504-BES10_Contig662_1293	5	51160972	0.0021
	Hapmap49938-BTA-26588	5	51331044	0.0021
	Hapmap50633-BTA-26590	5	51366141	0.0021
	ARS-BFGL-NGS-119432	5	51493585	0.0021
	ARS-BFGL-NGS-56648	5	51524093	0.0021
	Hapmap42734-BTA-93390	5	51548838	0.0021
	Hapmap43924-BTA-73528	5	51621558	0.0021
5: 72903141-73865108	ARS-BFGL-NGS-29546	5	72903141	1.2367
	ARS-BFGL-NGS-101650	5	72979419	1.2367
	BTA-119247-no-rs	5	73063778	1.2367
	UA-IFASA-2027	5	73090843	1.2367
	ARS-BFGL-NGS-29114	5	73199847	1.2367
	rs133481744	5	73201492	1.2367
	ARS-BFGL-NGS-119766	5	73277034	1.2359
	BTA-74009-no-rs	5	73309171	0.0001
	ARS-BFGL-NGS-87789	5	73442261	0.0001
	ARS-BFGL-NGS-42349	5	73483526	0
	Hapmap32575-BTA-143242	5	73513570	0
	ARS-BFGL-NGS-100454	5	73581692	0
	ARS-BFGL-NGS-105011	5	73619330	0
	Hapmap46320-BTA-74099	5	73652842	0
	ARS-BFGL-NGS-103941	5	73705570	0
	ARS-BFGL-NGS-113371	5	73730017	0
	ARS-BFGL-NGS-44429	5	73754951	0
	ARS-BFGL-NGS-48741	5	73813825	0.0711
	ARS-BFGL-NGS-101748	5	73835284	0.0711
	ARS-BFGL-NGS-91626	5	73865108	0.0711
5: 100815761-101793626	BTA-74798-no-rs	5	100815761	1.374
	ARS-USMARC-244	5	100854950	0.0087
	ARS-USMARC-226	5	100890337	0.0087
	BTA-74811-no-rs	5	100918257	0.0087
	ARS-BFGL-NGS-16242	5	100940489	0.0087
	BTA-74737-no-rs	5	100968336	0.0086
	Hapmap25949-BTA-74741	5	100994547	0.0084
	ARS-BFGL-NGS-118033	5	101063586	0.0083
	ARS-BFGL-NGS-75847	5	101265240	0.0083
	Hapmap36373-SCAFFOLD248777_1273	5	101355705	0.0083
	rs460380578	5	101379932	0.0066
	ARS-BFGL-NGS-57509	5	101422169	0.0067
	Hapmap48229-BTA-15460	5	101514919	0.0067
	ARS-BFGL-NGS-25950	5	101591603	0
	BTA-15449-no-rs	5	101625777	0
	ARS-BFGL-NGS-90522	5	101715045	0
	BTA-15444-no-rs	5	101793626	0
6: 98338596-99271905	BTA-93910-no-rs	6	98338596	1.1824
	ARS-BFGL-NGS-23790	6	98379814	1.1633
	Hapmap50505-BTA-93909	6	98404504	1.1601
	ARS-BFGL-NGS-15004	6	98429766	0.463
	ARS-BFGL-NGS-6645	6	98451355	0.1303
	BTA-101385-no-rs	6	98545483	0.0013
	BTA-121434-no-rs	6	98644881	0.0013
	ARS-BFGL-NGS-113160	6	98671599	0.0013
	BTB-01791499	6	98738647	0.0013
	BTB-01791461	6	98761163	0.0013
	BTB-00275309	6	98925784	0
	Hapmap49301-BTA-77545	6	98951609	0
	ARS-BFGL-NGS-22588	6	98976460	0
	ARS-BFGL-NGS-117247	6	99019571	0
	ARS-BFGL-NGS-115903	6	99044653	0
	BTB-00275005	6	99093853	0
	ARS-BFGL-NGS-117108	6	99120033	0
	BTA-77536-no-rs	6	99138558	0
	Hapmap50779-BTA-77533	6	99188303	0
	BTB-00274818	6	99209657	0
	ARS-BFGL-NGS-110120	6	99236618	0
	BTB-00274797	6	99271905	0
8: 55835707-56807515	ARS-BFGL-NGS-101052	8	55835707	1.7616
	Hapmap41713-BTA-04854	8	55861771	1.7616
	ARS-BFGL-NGS-118192	8	55889240	1.759
	ARS-BFGL-NGS-69264	8	55952444	1.754
	ARS-BFGL-NGS-36943	8	56082094	1.7574
	ARS-BFGL-NGS-11505	8	56181140	1.7571
	rs133877154	8	56284251	1.757
	ARS-BFGL-NGS-7163	8	56297348	1.757
	Hapmap29857-BTA-159710	8	56370867	1.757
	Hapmap42859-BTA-17125	8	56479469	1.7107
	Hapmap47881-BTA-17122	8	56558249	1.2357
	BTB-00349358	8	56614098	0.0042
	Hapmap44621-BTA-81252	8	56667726	0.0042
	ARS-BFGL-NGS-58080	8	56696875	0.0042
	Hapmap59035-rs29025504	8	56719078	0.0042
	BTB-01611439	8	56764577	0.0049
	BTB-01777663	8	56807515	0.0003
9: 56455641-57425225	BTB-01152013	9	56455641	1.3106
	BTB-01152078	9	56513546	1.3106
	BTB-01152124	9	56541892	1.3106
	BTB-01852813	9	56557892	1.3106
	ARS-BFGL-NGS-84840	9	56644292	1.3106
	BTB-01891792	9	56665303	1.3106
	UA-IFASA-4968	9	56687652	1.3106
	ARS-BFGL-NGS-111196	9	56787230	1.3105
	BTA-92485-no-rs	9	56837865	1.3103
	BTB-01865977	9	56895938	1.2835
	ARS-BFGL-NGS-16443	9	56955328	1.2835
	BTB-01427780	9	56996199	1.2835
	BTA-92472-no-rs	9	57019379	0
	rs380465955	9	57050810	0
	BTA-87269-no-rs	9	57078156	0
	BTB-01573160	9	57139648	0
	ARS-BFGL-NGS-14862	9	57172360	0.0004
	BTA-104917-no-rs	9	57241321	0.0004
	BTB-01604502	9	57273834	0.0004
	BTB-01467676	9	57385285	0.0004
	BTA-109454-no-rs	9	57425225	0.0004
10: 45680616-46609304	BTB-00420673	10	45680616	1.921
	BTB-00420603	10	45709283	1.9147
	BTA-67227-no-rs	10	45777873	1.9067
	ARS-BFGL-NGS-43266	10	45807766	1.9072
	rs384201452	10	45847457	1.907
	ARS-BFGL-NGS-61625	10	45884962	1.907
	ARS-BFGL-NGS-112187	10	45966453	1.8344
	ARS-BFGL-NGS-29665	10	46052685	1.8352
	UA-IFASA-4326	10	46073596	1.8358
	BTA-95233-no-rs	10	46095471	0.8441
	BTB-00422333	10	46224792	0.0408
	10:46282175	10	46224825	0.0408
	ARS-BFGL-NGS-31031	10	46286903	0.0408
	ARS-BFGL-NGS-16976	10	46330098	0.0408
	ARS-BFGL-NGS-102512	10	46392179	0.0408
	ARS-BFGL-NGS-107037	10	46428453	0.0408
	ARS-BFGL-NGS-48394	10	46450562	0.0405
	ARS-BFGL-NGS-60054	10	46513368	0.0398
	ARS-BFGL-NGS-107921	10	46540291	0.0164
	ARS-BFGL-NGS-15826	10	46580638	0.0169
	ARS-BFGL-NGS-76427	10	46609304	0.0169
10: 55844180-56841356	Hapmap47874-BTA-15255	10	55844180	3.1836
	BTB-00430147	10	55907151	3.1828
	ARS-BFGL-NGS-119158	10	55929569	3.1828
	BTB-00429961	10	56007099	3.1828
	ARS-BFGL-NGS-21100	10	56030318	3.1711
	BTB-01911175	10	56054220	3.0905
	Hapmap59192-rs29010800	10	56089976	3.0905
	ARS-BFGL-NGS-114252	10	56139850	3.0905
	BTA-70225-no-rs	10	56195201	3.0905
	BTB-00428684	10	56214566	3.0887
	ARS-BFGL-NGS-106042	10	56235634	3.0845
	ARS-BFGL-NGS-39078	10	56294886	3.0845
	BTB-01891590	10	56373174	0.9747
	BTB-01178563	10	56489667	0.9748
	Hapmap49423-BTA-105416	10	56608109	0.9748
	BTB-01178146	10	56691062	0.9965
	BTA-105432-no-rs	10	56711168	0.022
	BTA-24978-no-rs	10	56822102	0.0154
	BTB-01890015	10	56841356	0.0154
10: 82192973-83168495	BTB-00439685	10	82192973	6.4587
	ARS-BFGL-NGS-43385	10	82226020	0.0166
	BTB-00439698	10	82254885	0.0123
	BTB-01804753	10	82312647	0.0123
	Hapmap49475-BTA-117936	10	82359102	0.0123
	BTB-01600670	10	82478545	0.0123
	BTB-01600614	10	82508574	0.0123
	BTA-78317-no-rs	10	82699326	0.0123
	BTA-78319-no-rs	10	82742042	0.0123
	ARS-BFGL-NGS-31131	10	82762625	0.0123
	ARS-BFGL-NGS-115999	10	82926070	0.0124
	ARS-BFGL-NGS-112698	10	82946177	0.0124
	BTA-78328-no-rs	10	82968617	0.0124
	ARS-BFGL-NGS-116139	10	82998446	0.0116
	rs443047652	10	83035431	0.0116
	ARS-BFGL-NGS-30064	10	83037653	0.0116
	ARS-BFGL-NGS-98320	10	83083986	0.0108
	BTA-78330-no-rs	10	83112657	0.0108
	BTB-00440048	10	83135608	1.4562
	BTB-00440053	10	83168495	1.4607
10: 84046800-85038921	ARS-BFGL-NGS-118177	10	84046800	1.4856
	ARS-BFGL-NGS-111114	10	84068155	1.4856
	ARS-BFGL-NGS-56719	10	84113232	1.4789
	ARS-BFGL-BAC-11025	10	84139423	0.0153
	ARS-BFGL-NGS-102682	10	84234884	0.0153
	ARS-BFGL-NGS-118392	10	84255003	0.0056
	ARS-BFGL-NGS-24277	10	84354862	0.0056
	ARS-BFGL-NGS-119786	10	84385793	0.0178
	BTB-00440739	10	84410074	0.0178
	ARS-BFGL-NGS-107149	10	84432484	0.0174
	ARS-BFGL-NGS-117016	10	84482962	0.0175
	BTB-00440861	10	84516913	0.0186
	ARS-BFGL-NGS-117306	10	84641608	0.0186
	ARS-BFGL-NGS-91396	10	84722116	0.0186
	Hapmap43357-BTA-79273	10	84762036	0.0186
	BTB-00852808	10	84839316	0.0186
	ARS-BFGL-NGS-103927	10	84915029	0.0186
	ARS-BFGL-NGS-55327	10	84949923	0.0186
	BTA-79291-no-rs	10	84972916	0.0186
	BTB-02091381	10	85018022	0.0186
	ARS-BFGL-NGS-13900	10	85038921	0.0186
10: 100924131-101913579	ARS-BFGL-NGS-3343	10	100924131	1.1104
	ARS-BFGL-NGS-76232	10	100963162	1.1061
	ARS-BFGL-NGS-40686	10	100991473	1.1061
	ARS-BFGL-NGS-63793	10	101083656	1.1062
	ARS-BFGL-NGS-35190	10	101153984	1.1067
	Hapmap59733-rs29016246	10	101181191	0.0077
	ARS-BFGL-NGS-57304	10	101228895	0.0077
	BTA-99881-no-rs	10	101250880	0.0077
	UA-IFASA-7264	10	101306716	0.0089
	ARS-BFGL-NGS-101069	10	101347911	0.0089
	ARS-BFGL-NGS-56593	10	101443300	0.0089
	ARS-BFGL-NGS-1692	10	101487473	0.0089
	ARS-BFGL-NGS-5643	10	101582511	0.0089
	ARS-BFGL-NGS-110580	10	101624464	0.0089
	ARS-BFGL-NGS-114138	10	101701321	0.0191
	ARS-BFGL-NGS-4491	10	101737543	0.0191
	ARS-BFGL-NGS-119194	10	101762075	0.0191
	ARS-BFGL-NGS-116888	10	101791893	0.0191
	ARS-BFGL-NGS-95108	10	101829013	0.0088
	BTA-117549-no-rs	10	101849187	0.0089
	Hapmap42829-BTA-117556	10	101877119	0.0089
	Hapmap49784-BTA-87663	10	101913579	0.0089
11: 88765206-89761197	ARS-BFGL-NGS-68659	11	88765206	1.3526
	ARS-BFGL-NGS-37849	11	88922785	1.3125
	11:89007148	11	89032710	1.3125
	ARS-BFGL-NGS-83535	11	89047690	1.3125
	BTA-04022-rs29014389	11	89082973	1.3125
	ARS-BFGL-NGS-39719	11	89105412	1.3125
	ARS-BFGL-NGS-2387	11	89219433	1.3136
	ARS-BFGL-NGS-79604	11	89260613	1.3136
	Hapmap42125-BTA-19379	11	89303530	1.3136
	ARS-BFGL-NGS-28030	11	89363137	1.3136
	Hapmap31724-BTA-126967	11	89396164	1.3135
	Hapmap39619-BTA-112418	11	89490915	1.3135
	ARS-BFGL-NGS-97969	11	89522248	1.3135
	ARS-BFGL-NGS-19594	11	89576714	1.3061
	Hapmap48617-BTA-112423	11	89613489	1.3061
	Hapmap59373-rs29018501	11	89651005	1.306
	BTA-26109-no-rs	11	89683264	0
	ARS-BFGL-NGS-117441	11	89708117	0
	rs385933589	11	89761197	0
12: 65371475-66366069	BTB-00500494	12	65371475	1.2073
	BTB-00500486	12	65393885	1.2073
	ARS-BFGL-BAC-14357	12	65430646	1.2073
	Hapmap57649-rs29022414	12	65531014	1.2073
	ARS-BFGL-BAC-14359	12	65638002	1.2053
	Hapmap41811-BTA-27015	12	65665979	1.2052
	Hapmap46131-BTA-27009	12	65830722	1.2049
	Hapmap50874-BTA-113205	12	65907457	1.2049
	BTA-99438-no-rs	12	65960241	1.2049
	BTA-99443-no-rs	12	66007088	1.2049
	ARS-BFGL-NGS-62753	12	66123957	1.2049
	Hapmap44023-BTA-122769	12	66183509	1.2049
	BTB-01338066	12	66232247	1.2049
	BTB-01338033	12	66285701	1.2049
	BTA-25371-no-rs	12	66340756	1.2043
	BTB-01337883	12	66366069	0.0318
20: 57277558-58259660	BTB-00790442	20	57277558	2.6501
	BTB-00790451	20	57301095	2.6497
	ARS-BFGL-NGS-34349	20	57331859	2.6497
	rs441195969	20	57395410	2.6497
	Hapmap54255-rs29018435	20	57436634	2.6497
	BTB-01460624	20	57466172	2.6497
	BTB-01519082	20	57496619	2.6497
	BTB-01519067	20	57530351	2.6497
	ARS-BFGL-NGS-67623	20	57567031	2.6496
	ARS-BFGL-NGS-76486	20	57599039	2.6497
	ARS-BFGL-NGS-2750	20	57647506	2.6497
	BTB-01941530	20	57708830	2.6497
	BTB-00132358	20	57772687	2.6497
	ARS-BFGL-NGS-111474	20	57804168	2.6497
	ARS-BFGL-BAC-2466	20	57843945	2.6496
	Hapmap57688-rs29017235	20	57902166	2.6496
	ARS-BFGL-NGS-16728	20	57998777	2.6209
	BTB-01368652	20	58038676	2.6209
	BTB-01368454	20	58145385	2.6209
	BTB-01648514	20	58171888	0.0066
	BTB-01648552	20	58195760	0.0062
	Hapmap38462-BTA-110556	20	58223587	0
	ARS-BFGL-NGS-5313	20	58259660	0
24: 14135552-15086147	ARS-BFGL-NGS-59950	24	14135552	2.8683
	24:14543131	24	14236575	2.8671
	ARS-BFGL-NGS-31453	24	14397704	2.8679
	Hapmap28640-BTA-28603	24	14466917	2.8679
	Hapmap51974-BTA-22883	24	14558754	0
	ARS-BFGL-NGS-110858	24	14600780	0
	Hapmap41026-BTA-57431	24	14628471	0
	ARS-BFGL-NGS-35812	24	14651618	0
	ARS-BFGL-NGS-59956	24	14725819	0
	ARS-BFGL-NGS-20239	24	14772616	0
	ARS-BFGL-NGS-57434	24	14875238	0
	Hapmap56671-rs29014562	24	14922727	0
	BTA-24492-no-rs	24	14988931	0
	ARS-BFGL-NGS-14385	24	15086147	0
26: 20496308-21494663	ARS-BFGL-NGS-23064	26	20496308	1.1126
	ARS-BFGL-NGS-77668	26	20524054	1.1126
	ARS-BFGL-NGS-33933	26	20553693	1.1099
	ARS-BFGL-NGS-2464	26	20575233	1.1099
	BTB-00930925	26	20604903	1.1101
	Hapmap50891-BTA-121476	26	20690928	1.1102
	ARS-BFGL-NGS-17476	26	20729178	1.1102
	BTA-60847-no-rs	26	20749532	1.1102
	Hapmap35702-SCAFFOLD240765_1255	26	20799291	1.0837
	ARS-BFGL-NGS-39397	26	20847061	1.0837
	ARS-BFGL-NGS-105540	26	20869051	1.0738
	BTB-00931014	26	20903080	1.0738
	Hapmap43894-BTA-60813	26	20943755	1.0725
	BTB-00930720	26	21034491	1.072
	Hapmap49238-BTA-60825	26	21083263	1.0716
	Hapmap31825-BTA-158647	26	21187470	1.0598
	Hapmap33073-BTA-162864	26	21312457	0.0047
	ARS-BFGL-NGS-110077	26	21455316	0.0047
	ARS-BFGL-NGS-108305	26	21494663	0.0047
28: 12623710-13617250	ARS-BFGL-NGS-16093	28	12623710	4.5619
	ARS-BFGL-NGS-63581	28	12922752	4.4338
	rs445683071	28	12943733	4.4263
	Hapmap50751-BTA-64830	28	13175694	4.428
	Hapmap26400-BTA-139796	28	13196581	4.428
	ARS-BFGL-NGS-61773	28	13258455	4.4483
	ARS-BFGL-NGS-112827	28	13329050	4.4483
	ARS-BFGL-NGS-103144	28	13354073	4.4483
	ARS-BFGL-NGS-16598	28	13399155	4.4483
	Hapmap38041-BTA-64824	28	13426426	4.5099
	BTA-64815-no-rs	28	13563736	4.5099
	ARS-BFGL-NGS-1459	28	13596158	0.002
	ARS-BFGL-NGS-100421	28	13617250	0.002
28: 21757902-22680705	BTB-00038552	28	21757902	1.5292
	BTB-01748512	28	21818337	1.4181
	BTB-02093565	28	21844481	1.4128
	ARS-BFGL-NGS-71405	28	21881345	1.4111
	BTB-01910220	28	22012671	1.4113
	BTB-01650223	28	22052447	1.4113
	BTB-01650236	28	22091224	1.4113
	ARS-BFGL-NGS-115380	28	22162782	1.4113
	BTB-00981253	28	22219573	1.4113
	BTB-00981097	28	22372439	1.4307
	ARS-BFGL-NGS-118454	28	22397037	1.4558
	BTB-00980953	28	22450452	1.4558
	BTB-00980887	28	22495019	1.4558
	BTB-00980805	28	22526749	1.4558
	ARS-BFGL-NGS-14253	28	22620494	1.4915
	rs135032057	28	22643345	0.1231
	ARS-BFGL-NGS-77933	28	22652495	0.1231
	UA-IFASA-4794	28	22680705	0.0207
28: 23619224-24599075	ARS-BFGL-NGS-351	28	23619224	2.4636
	BTB-00982413	28	23684348	2.4004
	BTB-01754281	28	23796890	2.4005
	Hapmap33588-BTA-150259	28	23822036	2.4005
	ARS-BFGL-NGS-22483	28	24026409	2.4004
	ARS-BFGL-NGS-46964	28	24117421	2.4028
	ARS-BFGL-NGS-15201	28	24237549	2.4039
	UA-IFASA-8003	28	24274916	2.4039
	BTB-00982085	28	24309236	2.4038
	Hapmap47067-BTA-63776	28	24337144	2.4038
	ARS-BFGL-NGS-11806	28	24394927	2.4038
	Hapmap39577-BTA-63767	28	24461119	2.4038
	BTB-00981828	28	24527896	2.4014
	ARS-BFGL-NGS-107273	28	24568402	2.4014
	BTB-00981789	28	24599075	0.0109
