# Supplementary material for: Weighted Single-Step Genome-Wide Association Study Identifies Candidate Genes for Carcass Traits and Primal Cut Yields in Hanwoo Cattle
Source: Animals (Basel). 2026 Jan 3;16(1):136. doi: 10.3390/ani16010136 (PMC12784828; doi:10.3390/ani16010136)
Supplement: Supplementary file 1 [file animals-16-00136-s001.zip › Table S8. Explained genetic variance of SNPs within significant windows for CHK.xlsx]

## Sheet: Sheet1
Table S8. Explained genetic variance of SNPs within significant windows for CHK
Windows (Chr: Start position-end position)	SNP	Chr	Position	Explained genetic variance
4: 20178396-21153901	BTA-38554-no-rs	4	20178396	1.2373
	BTA-38557-no-rs	4	20205649	1.2372
	BTA-93539-no-rs	4	20303118	1.2373
	Hapmap51522-BTA-93536	4	20329251	1.2357
	ARS-BFGL-NGS-110874	4	20372464	1.2357
	ARS-BFGL-NGS-97488	4	20405351	1.0908
	BTA-93538-no-rs	4	20430208	1.0911
	ARS-BFGL-NGS-25363	4	20477053	0.0328
	BTB-00224778	4	20500429	0.022
	BTA-72096-no-rs	4	20530946	0.022
	BTA-72072-no-rs	4	20551974	0.022
	BTB-00167579	4	20607846	0.022
	UA-IFASA-5600	4	20637561	0.0219
	ARS-USMARC-Parent-AY842475-rs29002127	4	20652215	0.0219
	BTB-00167503	4	20672262	0.0219
	Hapmap50078-BTA-71995	4	20698466	0.0219
	ARS-BFGL-NGS-60801	4	20730245	0.0219
	BTB-00167820	4	20753698	0.0219
	Hapmap26962-BTA-141949	4	20802748	0.0219
	Hapmap39092-BTA-72158	4	20826819	0.0217
	BTB-00168235	4	20862531	0.0217
	BTB-00168310	4	20891559	0.0217
	BTA-72234-no-rs	4	20924989	0.0217
	BTA-72259-no-rs	4	20974731	0.0217
	Hapmap61033-rs29022501	4	21023255	0.0217
	ARS-BFGL-NGS-111862	4	21062141	0.0217
	BTA-72397-no-rs	4	21106635	0.0217
	ARS-BFGL-NGS-117041	4	21130092	0.0217
	BTB-00168676	4	21153901	0
4: 38073208-39056475	BTB-00178261	4	38073208	1.2788
	Hapmap58943-rs29011657	4	38112230	1.2634
	BTB-00178304	4	38150074	1.2634
	BTA-70238-no-rs	4	38301044	1.2633
	BTA-70243-no-rs	4	38363077	1.2633
	ARS-BFGL-NGS-119322	4	38387402	1.2634
	BTA-70244-no-rs	4	38467787	1.2634
	Hapmap33665-BTA-142069	4	38495028	1.2626
	Hapmap46435-BTA-70245	4	38577586	1.2377
	UA-IFASA-6877	4	38631379	1.2282
	BTB-00178603	4	38654540	1.2283
	BTB-00484017	4	38720958	1.2339
	rs42716287	4	38810604	0.0094
	BTB-01885061	4	38854540	0.0094
	Hapmap24263-BTA-161141	4	38933568	0.0094
	ARS-BFGL-NGS-115775	4	39023860	0.0094
	BTB-01308664	4	39056475	0.0081
26: 47614807-48569498	ARS-BFGL-NGS-3095	26	47614807	1.015
	ARS-BFGL-NGS-34118	26	47695930	1.0149
	26:48044598	26	47698551	1.0149
	BTB-00947578	26	47733789	1.0149
	ARS-BFGL-NGS-107171	26	47800443	1.0149
	ARS-BFGL-NGS-117443	26	47838401	1.0149
	ARS-BFGL-NGS-118475	26	47874232	0.8431
	BTA-61880-no-rs	26	47951057	0.841
	ARS-BFGL-NGS-19519	26	48058049	0.9219
	rs209127337	26	48072914	0.9219
	ARS-BFGL-NGS-75399	26	48098490	0.9219
	BTA-61888-no-rs	26	48119974	0.906
	ARS-BFGL-NGS-1312	26	48234414	0.8968
	ARS-BFGL-NGS-4369	26	48285943	0.8968
	ARS-BFGL-NGS-42638	26	48430257	0.8997
	ARS-BFGL-NGS-114684	26	48461297	0.8519
	rs468853424	26	48569498	0.027
28: 8218826-9215236	ARS-BFGL-NGS-36770	28	8218826	1.0956
	ARS-BFGL-NGS-16913	28	8302168	1.0956
	ARS-BFGL-NGS-11490	28	8335787	1.0956
	ARS-BFGL-NGS-105477	28	8361211	1.0956
	ARS-BFGL-NGS-103007	28	8382369	1.0953
	Hapmap49252-BTA-64616	28	8433414	1.0945
	ARS-BFGL-NGS-79829	28	8457298	1.0917
	Hapmap38171-BTA-64624	28	8531998	1.0917
	ARS-BFGL-NGS-106080	28	8554468	1.084
	Hapmap49253-BTA-64631	28	8588188	0.9979
	ARS-BFGL-NGS-36712	28	8625016	0.9979
	rs109150695	28	8642516	0.9979
	ARS-BFGL-NGS-34904	28	8649251	0.9979
	ARS-BFGL-NGS-22537	28	8675372	0.9979
	ARS-BFGL-NGS-36783	28	8714147	0.9979
	28:8786440	28	8742124	0.9985
	ARS-BFGL-NGS-64272	28	8791826	0.9985
	ARS-BFGL-NGS-117366	28	8843955	0.9984
	ARS-BFGL-NGS-114215	28	9052050	0.9956
	ARS-BFGL-NGS-75540	28	9083228	0.992
	ARS-BFGL-NGS-42296	28	9126862	0.0001
	Hapmap29954-BTA-108390	28	9177323	0.0001
	Hapmap41322-BTA-64648	28	9215236	0.0008
