# Supplementary material for: Weighted Single-Step Genome-Wide Association Study Identifies Candidate Genes for Carcass Traits and Primal Cut Yields in Hanwoo Cattle
Source: Animals (Basel). 2026 Jan 3;16(1):136. doi: 10.3390/ani16010136 (PMC12784828; doi:10.3390/ani16010136)
Supplement: Supplementary file 1 [file animals-16-00136-s001.zip › Table S9. Explained genetic variance of SNPs within significant windows for SLD.xlsx]

## Sheet: Sheet1
Table S9. Explained genetic variance of SNPs within significant windows for SLD
Windows (Chr: Start position-end position)	SNP	Chr	Position	Explained genetic variance
4: 20178396-21153901	BTA-38554-no-rs	4	20178396	1.4765
	BTA-38557-no-rs	4	20205649	1.4764
	BTA-93539-no-rs	4	20303118	1.4764
	Hapmap51522-BTA-93536	4	20329251	1.4708
	ARS-BFGL-NGS-110874	4	20372464	1.4708
	ARS-BFGL-NGS-97488	4	20405351	1.2919
	BTA-93538-no-rs	4	20430208	1.2922
	ARS-BFGL-NGS-25363	4	20477053	0.0366
	BTB-00224778	4	20500429	0.0224
	BTA-72096-no-rs	4	20530946	0.0224
	BTA-72072-no-rs	4	20551974	0.0224
	BTB-00167579	4	20607846	0.0224
	UA-IFASA-5600	4	20637561	0.0223
	ARS-USMARC-Parent-AY842475-rs29002127	4	20652215	0.0223
	BTB-00167503	4	20672262	0.0223
	Hapmap50078-BTA-71995	4	20698466	0.0223
	ARS-BFGL-NGS-60801	4	20730245	0.0223
	BTB-00167820	4	20753698	0.0223
	Hapmap26962-BTA-141949	4	20802748	0.0223
	Hapmap39092-BTA-72158	4	20826819	0.0221
	BTB-00168235	4	20862531	0.0221
	BTB-00168310	4	20891559	0.0221
	BTA-72234-no-rs	4	20924989	0.0221
	BTA-72259-no-rs	4	20974731	0.0221
	Hapmap61033-rs29022501	4	21023255	0.0221
	ARS-BFGL-NGS-111862	4	21062141	0.0221
	BTA-72397-no-rs	4	21106635	0.0221
	ARS-BFGL-NGS-117041	4	21130092	0.0221
	BTB-00168676	4	21153901	0
4: 38073208-39056475	BTB-00178261	4	38073208	1.2774
	Hapmap58943-rs29011657	4	38112230	1.2684
	BTB-00178304	4	38150074	1.2684
	BTA-70238-no-rs	4	38301044	1.2684
	BTA-70243-no-rs	4	38363077	1.2684
	ARS-BFGL-NGS-119322	4	38387402	1.2686
	BTA-70244-no-rs	4	38467787	1.2686
	Hapmap33665-BTA-142069	4	38495028	1.2681
	Hapmap46435-BTA-70245	4	38577586	1.2428
	UA-IFASA-6877	4	38631379	1.2333
	BTB-00178603	4	38654540	1.2334
	BTB-00484017	4	38720958	1.2376
	rs42716287	4	38810604	0.0119
	BTB-01885061	4	38854540	0.0119
	Hapmap24263-BTA-161141	4	38933568	0.0119
	ARS-BFGL-NGS-115775	4	39023860	0.0119
	BTB-01308664	4	39056475	0.0107
19: 7333959-8330405	ARS-BFGL-NGS-10718	19	7333959	1.1419
	UA-IFASA-9259	19	7414082	0.6689
	ARS-BFGL-NGS-30808	19	7459409	0.5565
	UA-IFASA-7951	19	7507278	0.5564
	ARS-BFGL-NGS-87368	19	7539293	0.555
	ARS-BFGL-NGS-5432	19	7610664	0.555
	ARS-BFGL-NGS-53296	19	7652982	0.555
	ARS-BFGL-NGS-14867	19	7717717	0.503
	ARS-BFGL-NGS-114974	19	7822584	0.5025
	Hapmap57074-ss46526213	19	7846642	0.5025
	BTB-01423279	19	7874366	0.5025
	UA-IFASA-7338	19	7971270	0.5014
	ARS-BFGL-NGS-35514	19	7987238	0.5014
	ARS-BFGL-NGS-102977	19	8012167	0.5014
	BTB-00736933	19	8051826	0.5014
	ARS-BFGL-NGS-78058	19	8078334	0.5014
	Hapmap41149-BTA-109052	19	8105506	0.4943
	ARS-BFGL-NGS-97639	19	8253738	0.4952
	ARS-USMARC-Parent-DQ888311-rs29017313	19	8274910	0.4895
	ARS-BFGL-NGS-78571	19	8297540	0.4894
	Hapmap40989-BTA-45649	19	8330405	0.4894
26: 47614807-48569498	ARS-BFGL-NGS-3095	26	47614807	1.0022
	ARS-BFGL-NGS-34118	26	47695930	1.0022
	26:48044598	26	47698551	1.0022
	BTB-00947578	26	47733789	1.0022
	ARS-BFGL-NGS-107171	26	47800443	1.0022
	ARS-BFGL-NGS-117443	26	47838401	1.0022
	ARS-BFGL-NGS-118475	26	47874232	0.8171
	BTA-61880-no-rs	26	47951057	0.8128
	ARS-BFGL-NGS-19519	26	48058049	0.9151
	rs209127337	26	48072914	0.9151
	ARS-BFGL-NGS-75399	26	48098490	0.9151
	BTA-61888-no-rs	26	48119974	0.9001
	ARS-BFGL-NGS-1312	26	48234414	0.8911
	ARS-BFGL-NGS-4369	26	48285943	0.8912
	ARS-BFGL-NGS-42638	26	48430257	0.8938
	ARS-BFGL-NGS-114684	26	48461297	0.8409
	rs468853424	26	48569498	0.0321
28: 8218826-9215236	ARS-BFGL-NGS-36770	28	8218826	1.324
	ARS-BFGL-NGS-16913	28	8302168	1.324
	ARS-BFGL-NGS-11490	28	8335787	1.324
	ARS-BFGL-NGS-105477	28	8361211	1.324
	ARS-BFGL-NGS-103007	28	8382369	1.3236
	Hapmap49252-BTA-64616	28	8433414	1.3238
	ARS-BFGL-NGS-79829	28	8457298	1.3221
	Hapmap38171-BTA-64624	28	8531998	1.3221
	ARS-BFGL-NGS-106080	28	8554468	1.3192
	Hapmap49253-BTA-64631	28	8588188	1.2341
	ARS-BFGL-NGS-36712	28	8625016	1.2341
	rs109150695	28	8642516	1.2341
	ARS-BFGL-NGS-34904	28	8649251	1.2341
	ARS-BFGL-NGS-22537	28	8675372	1.2341
	ARS-BFGL-NGS-36783	28	8714147	1.2341
	28:8786440	28	8742124	1.2348
	ARS-BFGL-NGS-64272	28	8791826	1.2348
	ARS-BFGL-NGS-117366	28	8843955	1.2347
	ARS-BFGL-NGS-114215	28	9052050	1.2276
	ARS-BFGL-NGS-75540	28	9083228	1.2199
	ARS-BFGL-NGS-42296	28	9126862	0
	Hapmap29954-BTA-108390	28	9177323	0
	Hapmap41322-BTA-64648	28	9215236	0.0006
29: 30172208-31149650	rs208123905	29	30172208	1.0885
	BTA-65463-no-rs	29	30188256	1.0883
	ARS-BFGL-NGS-68193	29	30209284	1.0884
	UA-IFASA-7516	29	30292622	1.0884
	ARS-BFGL-NGS-71223	29	30332413	1.0849
	UA-IFASA-8605	29	30366477	1.0834
	ARS-BFGL-NGS-75664	29	30445616	1.0835
	ARS-BFGL-NGS-106865	29	30489650	1.0835
	ARS-BFGL-NGS-98534	29	30519569	1.0835
	BTB-01520084	29	30587610	1.0835
	Hapmap50431-BTA-65530	29	30726433	1.0834
	BTB-01022586	29	30814697	1.0834
	UA-IFASA-7587	29	30869036	1.0834
	Hapmap43323-BTA-65505	29	30948562	0.8366
	UA-IFASA-6804	29	31008605	0.8366
	rs42984769	29	31008636	0.8366
	BTB-01590086	29	31048046	0.8366
	Hapmap51676-BTA-10760	29	31102508	0.8366
	ARS-BFGL-NGS-92070	29	31128078	0.0092
	Hapmap46626-BTA-65446	29	31149650	0.0092
